# Supplementary material for: μ3-Oxido-tris­{dichlorido[1,3-bis­(1,3,5-trimethyl­phen­yl)imidazol-2-yl­idene]gold(III)} bis­(trifluoro­methane­sulfon­yl)imide–[bis­(trifluoro­methane­sulfon­yl)imide]­silver(I) (1/2)
Source: Acta Crystallogr Sect E Struct Rep Online. 2010 Jun 5;66(Pt 7):m724–5. doi: 10.1107/S160053681001994X (PMC3006696; doi:10.1107/S160053681001994X)
Supplement: Supplementary file 2 [file e-66-0m724-Isup2.hkl]

# 
# h,k,l, Fc-squared, Fo-squared, sigma(Fo-squared) and status flag 
# 
data_I
_shelx_title ' pa23 in P4(3)2(1)2' 
_shelx_refln_list_code          4 
_shelx_F_calc_maximum      747.18 
_exptl_crystal_F_000      5376.00 
_reflns_d_resolution_high  0.7493 
 
loop_ 
 _symmetry_equiv_pos_as_xyz 
 'x, y, z' 
 '-x, -y, z+1/2' 
 '-y+1/2, x+1/2, z+3/4' 
 'y+1/2, -x+1/2, z+1/4' 
 '-x+1/2, y+1/2, -z+3/4' 
 'x+1/2, -y+1/2, -z+1/4' 
 'y, x, -z' 
 '-y, -x, -z+1/2' 
 
_cell_length_a    13.9472 
_cell_length_b    13.9472 
_cell_length_c    45.7243 
_cell_angle_alpha  90.000 
_cell_angle_beta   90.000 
_cell_angle_gamma  90.000 
 
_shelx_F_squared_multiplier     1.000 
 
loop_ 
 _refln_index_h 
 _refln_index_k 
 _refln_index_l 
 _refln_F_squared_calc 
 _refln_F_squared_meas 
 _refln_F_squared_sigma 
 _refln_observed_status 
   1   1   0   293953.19   302356.38  18688.02 o 
   0   2   0   283562.09   322234.53   4396.41 o 
   1   2   0     6858.38     6528.31    195.86 o 
   2   2   0   157715.41   169352.47   2534.10 o 
   1   3   0     1865.88     2587.22    124.08 o 
   2   3   0    28840.56    30727.72    394.12 o 
   3   3   0    68933.47    69448.37   1152.91 o 
   0   4   0   474844.94   503774.59   7360.62 o 
   1   4   0    54289.81    59400.96    813.78 o 
   2   4   0   164754.44   171221.44   1846.86 o 
   3   4   0    63457.12    61391.76    724.20 o 
   4   4   0   155501.03   155992.44   2439.91 o 
   1   5   0   390308.41   406326.09   4420.28 o 
   2   5   0     2531.84     3696.31    250.32 o 
   3   5   0   302140.97   317454.38   3363.09 o 
   4   5   0     6690.28     7181.70    225.10 o 
   5   5   0     2682.30     4122.23    291.02 o 
   0   6   0    17307.37    14785.67    591.28 o 
   1   6   0    26157.66    26847.89    448.31 o 
   2   6   0   176896.94   174819.80   2015.20 o 
   3   6   0    11093.91    12586.87    319.34 o 
   4   6   0    37090.22    38042.23    566.63 o 
   5   6   0     8012.54     9154.70    368.89 o 
   6   6   0     1599.82     2173.83    289.50 o 
   1   7   0     1008.52     3260.03    232.90 o 
   2   7   0    18131.82    18856.03    394.79 o 
   3   7   0    76075.16    79033.81   1042.61 o 
   4   7   0    37827.86    37317.85    742.35 o 
   5   7   0      410.94      224.17    182.67 o 
   6   7   0    31900.99    30592.41    891.08 o 
   7   7   0   174217.34   162449.86   2500.35 o 
   0   8   0   190174.06   196691.41   3399.21 o 
   1   8   0     5982.11     7682.89    297.85 o 
   2   8   0    11700.29    13317.17    454.06 o 
   3   8   0     3917.52     4771.89    265.14 o 
   4   8   0     7006.05     8676.23    320.80 o 
   5   8   0    13408.73    13818.54    396.52 o 
   6   8   0    17240.21    18357.30    554.43 o 
   7   8   0      953.78      299.19    459.23 o 
   8   8   0   132000.12   129642.30   2295.03 o 
   1   9   0     5478.32     7717.71    461.47 o 
   2   9   0    23518.55    26862.95    717.31 o 
   3   9   0    29149.10    27517.46    563.15 o 
   4   9   0     6267.47     6874.52    312.27 o 
   5   9   0     4185.50     4682.52    287.35 o 
   6   9   0     2425.27     2887.70    270.12 o 
   7   9   0    30898.54    30623.29    609.49 o 
   8   9   0    56171.80    53027.40    852.09 o 
   9   9   0      112.89     1366.59    821.35 o 
   0  10   0    22226.75    21528.45    747.52 o 
   1  10   0    17957.48    18748.38    540.93 o 
   2  10   0    89469.03    82996.22   1146.13 o 
   3  10   0     3748.36     4666.94    287.32 o 
   4  10   0     9184.23     9163.97    363.99 o 
   5  10   0     5848.84     8165.14    379.93 o 
   6  10   0    15914.03    15476.55    462.73 o 
   7  10   0     8489.99     9291.29    399.26 o 
   8  10   0      561.17     1027.18    281.77 o 
   9  10   0   136981.03   125951.15   1894.74 o 
  10  10   0    14763.99    18326.82   1001.38 o 
   1  11   0    19561.95    19257.59    529.40 o 
   2  11   0       30.94     -157.01    235.68 o 
   3  11   0    26970.24    25639.56    668.95 o 
   4  11   0   170466.86   158480.48   1994.53 o 
   5  11   0       56.55     1551.91    392.14 o 
   6  11   0      123.72     1431.53    286.97 o 
   7  11   0     9311.35     9912.82    432.42 o 
   8  11   0    16358.85    16188.10    559.92 o 
   9  11   0     2423.91     3929.35    405.60 o 
  10  11   0    10264.04    11626.49    620.05 o 
  11  11   0     2755.09     3446.53    663.12 o 
   0  12   0     2789.48     3942.28    846.92 o 
   1  12   0     2975.75     3552.36    329.29 o 
   2  12   0     2425.88     3088.73    377.46 o 
   3  12   0    55295.67    51481.44   1070.11 o 
   4  12   0    14249.11    15566.04    524.67 o 
   5  12   0    41877.93    44042.68    897.29 o 
   6  12   0     3338.08     5599.88    426.14 o 
   7  12   0       33.54      941.37    321.05 o 
   8  12   0      147.58      432.55    339.42 o 
   9  12   0    28788.18    26444.10    790.64 o 
  10  12   0     2992.75     4369.63    519.85 o 
  11  12   0     6802.81     7635.51    596.64 o 
  12  12   0    13662.22    12902.22   1018.88 o 
   1  13   0     4195.45     4659.86    372.06 o 
   2  13   0     4906.32     5784.79    396.63 o 
   3  13   0    10119.94    11905.37    491.85 o 
   4  13   0    28422.34    30964.32    798.70 o 
   5  13   0    17004.36    19806.54    821.47 o 
   6  13   0     1294.82     2469.51    381.30 o 
   7  13   0     1165.10     2623.42    628.84 o 
   8  13   0     5521.56     6233.13    516.84 o 
   9  13   0     7306.76     6617.77    600.46 o 
  10  13   0    16202.31    16571.35    894.74 o 
  11  13   0      854.86     2621.75    606.22 o 
  12  13   0     2422.27     2028.18    609.08 o 
  13  13   0    12589.34    10143.85   1238.77 o 
   0  14   0      651.67     3044.50    669.75 o 
   1  14   0     5194.90     9161.39    645.72 o 
   2  14   0    22189.05    23197.34    735.25 o 
   3  14   0      173.20      369.45    387.74 o 
   4  14   0      935.16     1953.57    455.86 o 
   5  14   0      816.36     2313.47    441.41 o 
   6  14   0     3267.22     4670.31    510.70 o 
   7  14   0     4606.83     3992.58    549.58 o 
   8  14   0     5818.01     5649.48    604.04 o 
   9  14   0    54453.66    50351.37   1416.17 o 
  10  14   0     3534.41     4723.31    961.82 o 
  11  14   0    21661.58    21197.55   1422.77 o 
  12  14   0     3612.39     4343.53    832.88 o 
   1  15   0    10743.84    11814.04    841.05 o 
   2  15   0      339.90     2296.93    490.60 o 
   3  15   0     4435.60     5104.20    581.38 o 
   4  15   0     1483.47     2061.67    547.92 o 
   5  15   0       73.21      144.24    445.98 o 
   6  15   0      395.03      928.46    485.36 o 
   7  15   0    25719.93    24720.92   1053.15 o 
   8  15   0    17281.33    15778.53   1138.99 o 
   9  15   0     6308.97     7060.19    853.38 o 
  10  15   0    14403.77    11264.83   1176.13 o 
  11  15   0     1097.81      215.89    728.85 o 
   0  16   0     8087.00     8898.96   1400.99 o 
   1  16   0     7773.81     8369.17    771.49 o 
   2  16   0     2793.96     3539.53    643.77 o 
   3  16   0    14460.96    15927.57   1055.69 o 
   4  16   0      790.34     1787.80    596.76 o 
   5  16   0     7475.71     7342.54    738.96 o 
   6  16   0     1101.89     2782.38    629.29 o 
   7  16   0    11317.79    12221.41    851.73 o 
   8  16   0    19048.99    17566.18   1123.49 o 
   9  16   0       19.15      860.24    756.35 o 
   1  17   0     4172.11     2953.81    657.15 o 
   2  17   0    19506.44    16043.59   1100.66 o 
   3  17   0     7588.54     8345.97    805.50 o 
   4  17   0     7311.27     7880.50    923.23 o 
   5  17   0       28.58      674.97    620.00 o 
   6  17   0    24890.82    23978.95   1499.02 o 
   7  17   0     1956.81     2253.86    897.36 o 
   0  18   0    19593.68    16095.61   1728.81 o 
   1  18   0     8202.34     8113.93    928.61 o 
   2  18   0    13176.29    14515.09   1005.18 o 
   3  18   0       12.22     1364.76    676.92 o 
   4  18   0     3724.20     5015.72    776.30 o 
  -1   2   1    47034.22    48843.66    545.27 o 
   0   2   1   152216.84   165105.64   1611.21 o 
   1   2   1    45924.54    47292.92    549.29 o 
   2   2   1      716.90      963.76     85.62 o 
  -2   3   1    69946.98    69900.54    773.60 o 
  -1   3   1    34522.07    36721.34    440.96 o 
   0   3   1    28261.67    29627.34    379.17 o 
   1   3   1    33127.95    33734.91    556.80 o 
   2   3   1    69138.80    69184.08    795.97 o 
   3   3   1    47126.21    49816.14    644.78 o 
  -3   4   1    28526.83    26203.06    496.66 o 
  -2   4   1    72787.08    76482.64    859.32 o 
  -1   4   1   227076.97   243008.23   2682.60 o 
   0   4   1    27669.42    31318.39    479.79 o 
   1   4   1   227829.45   244862.64   2685.37 o 
   2   4   1    74880.60    78266.92    991.19 o 
   3   4   1    29478.08    28538.02    432.86 o 
   4   4   1    16651.83    18940.31    344.79 o 
  -4   5   1    23009.27    24209.72    499.85 o 
  -3   5   1    70833.91    71395.39    887.53 o 
  -2   5   1    92328.49    95997.12   1160.44 o 
  -1   5   1    39608.96    43052.03    799.34 o 
   0   5   1    41148.61    39571.49    523.74 o 
   1   5   1    40019.89    44177.13    628.34 o 
   2   5   1    92193.11    95637.82   1163.77 o 
   3   5   1    75048.28    75131.32    895.09 o 
   4   5   1    21241.89    21456.31    377.71 o 
   5   5   1     3297.41     3457.71    192.95 o 
  -5   6   1    52616.76    52175.10    751.31 o 
  -4   6   1     8204.09    10139.52    278.81 o 
  -3   6   1    26836.78    28101.89    504.10 o 
  -2   6   1     2386.93     3660.16    317.94 o 
  -1   6   1    18435.32    18090.49    361.09 o 
   0   6   1    51684.52    50148.19    687.07 o 
   1   6   1    19279.09    19069.02    364.95 o 
   2   6   1     2391.08     3442.59    254.07 o 
   3   6   1    25238.22    27461.47    675.24 o 
   4   6   1     8897.89    10027.77    373.90 o 
   5   6   1    51002.87    49634.99    641.40 o 
   6   6   1    20998.19    20080.21    397.29 o 
  -6   7   1    96823.85    90123.51   1276.01 o 
  -5   7   1    20620.58    23133.51    462.56 o 
  -4   7   1    10496.89    10729.84    298.76 o 
  -3   7   1     1812.30     2505.80    199.14 o 
  -2   7   1    31636.81    32044.09    531.22 o 
  -1   7   1    41172.99    40532.56    627.23 o 
   0   7   1    10175.88    12642.63    322.42 o 
   1   7   1    43292.77    44235.67    640.42 o 
   2   7   1    31665.45    31925.67    535.94 o 
   3   7   1     2438.67     3431.22    249.75 o 
   4   7   1    11472.15    12613.97    371.55 o 
   5   7   1    20031.75    21294.91    466.25 o 
   6   7   1   100231.02    91967.33   1084.27 o 
   7   7   1    81900.96    78684.77   1518.87 o 
  -7   8   1    23947.69    23328.19    579.46 o 
  -6   8   1    79987.72    75187.22   2067.71 o 
  -5   8   1    15100.41    16778.04    406.78 o 
  -4   8   1    18319.55    19896.21    450.20 o 
  -3   8   1     3837.18     4732.57    266.64 o 
  -2   8   1    87308.66    85395.06   1109.18 o 
  -1   8   1   159515.38   155852.38   1869.89 o 
   0   8   1    63405.74    63374.32    932.03 o 
   1   8   1   161170.33   158097.16   1874.37 o 
   2   8   1    84828.32    82061.73   1106.06 o 
   3   8   1     4197.16     5278.75    302.04 o 
   4   8   1    18036.15    19702.62    453.33 o 
   5   8   1    15969.67    17740.74    505.08 o 
   6   8   1    79697.52    76113.49   1033.12 o 
   7   8   1    24170.67    24687.72    639.78 o 
   8   8   1     3352.59     4033.48    527.52 o 
  -8   9   1    11871.39    13734.50    477.72 o 
  -7   9   1    20599.14    21056.20    597.77 o 
  -6   9   1    13396.68    13405.64    446.68 o 
  -5   9   1    39589.03    36210.38    688.12 o 
  -4   9   1    16138.29    17709.73    446.48 o 
  -3   9   1    13695.34    15022.08    422.55 o 
  -2   9   1   111106.64   112507.95   1435.14 o 
  -1   9   1   150227.00   144032.19   1764.76 o 
   0   9   1   173213.62   171785.22   2160.65 o 
   1   9   1   150919.19   144926.59   1769.05 o 
   2   9   1   112268.62   111984.80   1435.20 o 
   3   9   1    14371.07    14738.05    423.28 o 
   4   9   1    16195.10    16998.68    523.92 o 
   5   9   1    39604.02    37543.77    672.00 o 
   6   9   1    14056.93    13380.80    498.89 o 
   7   9   1    20307.13    21188.67    546.14 o 
   8   9   1    11149.37    11736.95    453.05 o 
   9   9   1     3963.48     5736.06    440.67 o 
  -9  10   1     8858.15    11918.53    762.35 o 
  -8  10   1     7525.71     9044.15    432.33 o 
  -7  10   1     8487.98     8962.87    402.38 o 
  -6  10   1    16220.81    16057.61    498.12 o 
  -5  10   1    53707.38    51132.10    874.54 o 
  -4  10   1    61378.87    57345.32   1046.41 o 
  -3  10   1    18073.32    18885.01    475.54 o 
  -2  10   1    11928.93    13536.17    411.73 o 
  -1  10   1    80232.80    79568.94   1169.37 o 
   0  10   1    91174.12    91553.62   1302.96 o 
   1  10   1    81540.69    80168.49   1106.94 o 
   2  10   1    11789.01    13045.04    398.98 o 
   3  10   1    18160.40    18908.63    480.94 o 
   4  10   1    62194.41    59666.08    914.32 o 
   5  10   1    53131.89    51020.27    844.79 o 
   6  10   1    16348.27    16212.72    564.92 o 
   7  10   1     8846.32     9212.61    429.30 o 
   8  10   1     8259.44     9991.56    482.09 o 
   9  10   1     8877.37    12118.02    577.76 o 
  10  10   1    19555.66    21164.02    694.32 o 
 -10  11   1    29883.96    28359.92    877.42 o 
  -9  11   1    13605.46    15630.78    615.71 o 
  -8  11   1    15320.47    15861.35    553.95 o 
  -7  11   1     7617.68     7434.96    394.45 o 
  -6  11   1    32523.44    30346.19    687.49 o 
  -5  11   1    50425.68    49814.20    888.79 o 
  -4  11   1    23742.21    28554.42   1079.37 o 
  -3  11   1     4748.02     5839.61    360.44 o 
  -2  11   1     1423.35     1749.06    277.00 o 
  -1  11   1    21955.09    23446.94    578.26 o 
   0  11   1    26828.03    27729.42    627.05 o 
   1  11   1    22824.15    24464.49    587.87 o 
   2  11   1     1453.55     1704.25    273.07 o 
   3  11   1     4417.02     5402.98    421.25 o 
   4  11   1    23689.20    26953.38    812.06 o 
   5  11   1    49677.97    49613.90    856.76 o 
   6  11   1    31623.57    30859.23    655.97 o 
   7  11   1     8246.00     8551.18    405.17 o 
   8  11   1    14869.33    15144.41    544.67 o 
   9  11   1    13849.18    15041.79    703.83 o 
  10  11   1    29623.40    29453.17    881.57 o 
  11  11   1     9515.83    10928.74    637.06 o 
 -11  12   1    13725.19    12260.97    685.68 o 
 -10  12   1    25045.75    23728.18    837.67 o 
  -9  12   1    16621.14    18049.42    666.84 o 
  -8  12   1     1045.74     1587.54    408.65 o 
  -7  12   1    22611.68    22345.92    637.08 o 
  -6  12   1    35623.73    33688.95    796.86 o 
  -5  12   1    69221.05    65207.92   1152.28 o 
  -4  12   1    27624.74    29655.73    697.47 o 
  -3  12   1     8953.19    11121.38    572.09 o 
  -2  12   1     5161.47     5217.03    356.75 o 
  -1  12   1     2412.62     3138.85    314.78 o 
   0  12   1    36771.09    36473.66    823.86 o 
   1  12   1     2318.20     2878.82    314.30 o 
   2  12   1     5187.10     5590.72    364.00 o 
   3  12   1     8844.02    10290.49    458.35 o 
   4  12   1    27016.01    30485.64    801.43 o 
   5  12   1    69063.61    66902.15   1040.92 o 
   6  12   1    35567.51    33529.88    752.26 o 
   7  12   1    21154.82    20044.31    724.79 o 
   8  12   1     1124.45     1576.64    367.55 o 
   9  12   1    16394.07    16719.79    657.40 o 
  10  12   1    24508.24    23680.33    839.24 o 
  11  12   1    13626.04    13479.85    705.98 o 
  12  12   1     3257.50     4105.39    697.77 o 
 -12  13   1     7469.25     8130.43    782.43 o 
 -11  13   1    20952.22    17592.83   1020.68 o 
 -10  13   1     6707.36     7822.46    714.93 o 
  -9  13   1     2708.01     5475.15    841.49 o 
  -8  13   1      283.16     1025.43    453.81 o 
  -7  13   1     1360.73     1367.52    373.25 o 
  -6  13   1    13925.87    14421.25    593.29 o 
  -5  13   1    34676.11    33149.61    871.95 o 
  -4  13   1    46713.11    42346.94    975.23 o 
  -3  13   1    20372.38    19967.85    830.49 o 
  -2  13   1    10281.18    11237.11    600.44 o 
  -1  13   1    17606.26    18987.03    581.93 o 
   0  13   1    46822.42    45189.88    867.73 o 
   1  13   1    17209.87    17368.08    564.22 o 
   2  13   1    10586.50    10535.32    590.96 o 
   3  13   1    20874.64    20635.01    986.90 o 
   4  13   1    47506.65    45491.40   1015.47 o 
   5  13   1    34230.99    33063.14    781.62 o 
   6  13   1    14125.94    15810.38    608.71 o 
   7  13   1     1430.80     1936.32    482.03 o 
   8  13   1      288.65     1611.03    404.48 o 
   9  13   1     2648.48     5010.94    506.95 o 
  10  13   1     6625.67     8027.34    702.58 o 
  11  13   1    20938.16    19767.94   1004.75 o 
  12  13   1     7537.45     8355.70    870.66 o 
  13  13   1     3829.41     5853.19    744.78 o 
 -12  14   1     3225.30     4577.97    747.58 o 
 -11  14   1     6527.58     9047.87    795.97 o 
 -10  14   1     1906.84     3731.34    749.25 o 
  -9  14   1     4183.35     7942.61    741.52 o 
  -8  14   1     2893.46     5437.13    599.89 o 
  -7  14   1     4034.01     4459.43    559.53 o 
  -6  14   1     3556.77     4513.10    505.64 o 
  -5  14   1     5332.77     5463.97    543.54 o 
  -4  14   1    16141.63    16215.48    749.33 o 
  -3  14   1     7479.30     9287.62    692.13 o 
  -2  14   1    13725.86    14005.68    662.54 o 
  -1  14   1    50831.77    50064.02   1120.14 o 
   0  14   1    47287.41    41854.68   1142.32 o 
   1  14   1    51708.66    49586.59    962.47 o 
   2  14   1    13838.26    13653.48    600.51 o 
   3  14   1     7422.59     7781.37    515.38 o 
   4  14   1    16013.60    15844.08    705.56 o 
   5  14   1     5344.25     5735.50    516.69 o 
   6  14   1     3445.22     3694.16    482.04 o 
   7  14   1     3761.30     4364.32    541.00 o 
   8  14   1     2983.27     4551.67    558.73 o 
   9  14   1     4409.29     7471.41    735.78 o 
  10  14   1     1818.79     3287.62   1277.03 o 
  11  14   1     6317.02     7079.51    763.98 o 
  12  14   1     3220.26     8604.13   1779.60 o 
 -11  15   1      180.59     1936.87    761.70 o 
 -10  15   1     4107.77     5072.90   1155.25 o 
  -9  15   1     4515.67     5816.53    819.89 o 
  -8  15   1     1002.05     5813.11    788.95 o 
  -7  15   1     4950.80     7085.91    792.93 o 
  -6  15   1    12233.79    12030.37    755.70 o 
  -5  15   1     7653.43     7882.07    635.67 o 
  -4  15   1    11736.72    10933.49    765.73 o 
  -3  15   1    13705.24    14443.57    814.61 o 
  -2  15   1    26636.94    25477.96    946.68 o 
  -1  15   1    16927.57    18893.92    854.32 o 
   0  15   1    21126.05    22406.82   1051.72 o 
   1  15   1    17179.65    19213.88    991.38 o 
   2  15   1    25501.20    25046.25   1091.81 o 
   3  15   1    13616.45    14280.48    773.95 o 
   4  15   1    11842.68    12265.87    719.52 o 
   5  15   1     7713.24     7972.74    634.00 o 
   6  15   1    12188.48    12382.96    736.11 o 
   7  15   1     4853.76     7465.92    714.79 o 
   8  15   1      998.13     4885.26    650.59 o 
   9  15   1     4117.65     5194.50    817.92 o 
  10  15   1     3996.16     5503.65    981.37 o 
  11  15   1      186.33      976.50    742.92 o 
  -9  16   1    14375.97    10605.55   1030.07 o 
  -8  16   1    10801.70    10351.66    949.08 o 
  -7  16   1    13288.92    14107.01   1014.18 o 
  -6  16   1     5199.34     5960.48    697.84 o 
  -5  16   1     9686.90    11499.69    829.37 o 
  -4  16   1     8247.23    12424.49   2057.49 o 
  -3  16   1     8458.73     8943.33    865.95 o 
  -2  16   1     9561.68    10395.61    915.08 o 
  -1  16   1     6280.99     7183.73    751.65 o 
   0  16   1      534.17      938.03    563.82 o 
   1  16   1     6139.29     6405.18    731.91 o 
   2  16   1     9827.60    10660.34    828.61 o 
   3  16   1     8586.71     9041.42    726.94 o 
   4  16   1     8349.21    11254.27   1400.72 o 
   5  16   1     9613.29    10589.36    813.42 o 
   6  16   1     5250.54     6632.87    743.61 o 
   7  16   1    12852.03    13521.32   1334.67 o 
   8  16   1    11030.69    10946.43    972.42 o 
   9  16   1    14506.37    15892.85   1324.59 o 
  -7  17   1    11539.23    12904.58   1434.69 o 
  -6  17   1     7462.06     7724.40    881.41 o 
  -5  17   1      656.57     2750.20    727.96 o 
  -4  17   1     6530.11     6977.18    775.02 o 
  -3  17   1     8272.46     8938.47    919.55 o 
  -2  17   1      885.65     2729.96    703.24 o 
  -1  17   1      677.26      692.23    668.10 o 
   0  17   1     1625.52      777.61    621.09 o 
   1  17   1      698.61     1161.92    600.58 o 
   2  17   1      788.42     2669.17    619.07 o 
   3  17   1     8118.52     9068.23    870.10 o 
   4  17   1     6640.77     6885.74    866.20 o 
   5  17   1      673.87     1871.41    925.28 o 
   6  17   1     7154.61    10093.06    933.38 o 
   7  17   1    11638.90    10356.78   1132.69 o 
  -4  18   1     3306.63     4266.10    754.28 o 
  -3  18   1     9328.63    10230.44    898.97 o 
  -2  18   1     9778.16    11836.34    992.21 o 
  -1  18   1      711.61     2350.17    734.35 o 
   0  18   1      699.43     2058.88    826.45 o 
   1  18   1      699.03     2876.54    772.57 o 
   2  18   1    10385.29    11560.33   1137.05 o 
   3  18   1     9540.43     8011.46    950.53 o 
   4  18   1     3515.28     3982.68    904.46 o 
   1   1   2    58419.37    61647.89    967.82 o 
  -1   2   2     3867.76     4209.59    151.83 o 
   0   2   2     8860.29     9607.07    141.48 o 
   1   2   2     4696.77     5421.80    131.86 o 
   2   2   2    43431.67    46619.71    533.04 o 
  -2   3   2    19973.20    20550.00    365.57 o 
  -1   3   2    61706.33    63714.73    683.40 o 
   0   3   2     1919.09     1815.40    112.78 o 
   1   3   2    58352.77    59968.62    782.90 o 
   2   3   2    20188.62    21192.58    313.77 o 
   3   3   2     2109.28     2361.50    126.56 o 
  -3   4   2    26005.73    29416.09    451.54 o 
  -2   4   2     7107.96     8283.71    191.61 o 
  -1   4   2   203134.62   220031.02   2340.97 o 
   0   4   2      288.29      302.98    102.97 o 
   1   4   2   205248.78   221955.78   2444.73 o 
   2   4   2     7106.56     8634.18    232.88 o 
   3   4   2    25815.99    29920.71    456.08 o 
   4   4   2    10776.07    10443.07    263.73 o 
  -4   5   2    18602.54    18519.81    376.59 o 
  -3   5   2    13432.82    13071.58    303.10 o 
  -2   5   2   250085.50   260774.02   2783.64 o 
  -1   5   2    48571.05    51387.09    680.27 o 
   0   5   2   168340.41   167410.64   1899.52 o 
   1   5   2    48728.04    51090.95    731.12 o 
   2   5   2   252262.19   262679.62   3054.72 o 
   3   5   2    12819.42    12294.60    421.69 o 
   4   5   2    19848.39    20072.84    361.82 o 
   5   5   2    10824.59    13750.64    312.16 o 
  -5   6   2    11009.08    11755.92    350.09 o 
  -4   6   2    35775.30    34207.18    520.01 o 
  -3   6   2   212729.75   218388.28   2299.28 o 
  -2   6   2    41299.46    42383.22    631.10 o 
  -1   6   2   117422.16   115058.11   1382.63 o 
   0   6   2     4692.32     6173.25    229.52 o 
   1   6   2   117365.36   116486.89   1388.42 o 
   2   6   2    44167.90    45413.21    645.02 o 
   3   6   2   214759.34   223052.64   2640.14 o 
   4   6   2    36187.79    33985.70    735.70 o 
   5   6   2    11713.50    11865.74    314.58 o 
   6   6   2    25807.02    27393.13    500.27 o 
  -6   7   2    12541.84    13826.90    413.08 o 
  -5   7   2    84454.35    82892.55   1026.61 o 
  -4   7   2    54031.41    51331.82    694.38 o 
  -3   7   2    38139.31    37392.05    607.17 o 
  -2   7   2    62771.49    59425.68    830.28 o 
  -1   7   2     4913.04     5560.01    246.06 o 
   0   7   2    59074.52    63785.26   1092.99 o 
   1   7   2     4577.72     5413.18    230.78 o 
   2   7   2    63715.49    61181.46    839.10 o 
   3   7   2    39225.24    39121.04    618.33 o 
   4   7   2    54459.25    53490.19    821.43 o 
   5   7   2    82160.05    78536.24    991.20 o 
   6   7   2    12196.63    12495.64    586.53 o 
   7   7   2    10478.80    13204.04    532.35 o 
  -7   8   2    75291.94    72374.82    965.70 o 
  -6   8   2     4452.29     6554.07    358.87 o 
  -5   8   2      576.67      794.12    174.78 o 
  -4   8   2    40341.76    38299.77    644.72 o 
  -3   8   2    48572.18    49641.11    791.18 o 
  -2   8   2    12263.42    12976.05    361.35 o 
  -1   8   2    44942.77    47879.79    892.78 o 
   0   8   2     1088.83     2296.93    209.67 o 
   1   8   2    46461.17    49881.58    741.54 o 
   2   8   2    13489.98    14853.87    441.30 o 
   3   8   2    49245.20    50251.62    761.85 o 
   4   8   2    40161.19    38305.84    651.69 o 
   5   8   2      513.93      913.18    311.37 o 
   6   8   2     4916.40     7209.37    592.82 o 
   7   8   2    76483.78    71774.76    972.17 o 
   8   8   2     8152.40     8993.40    410.22 o 
  -8   9   2    18878.39    18591.44    513.91 o 
  -7   9   2      249.03      728.90    244.90 o 
  -6   9   2     5001.48     5136.30    376.58 o 
  -5   9   2     1137.82     1730.17    246.62 o 
  -4   9   2     9159.16    10312.20    359.51 o 
  -3   9   2     6325.19     7533.00    347.46 o 
  -2   9   2    38759.54    41031.85    679.96 o 
  -1   9   2    32863.71    36557.19    649.15 o 
   0   9   2     2699.59     4572.98    370.12 o 
   1   9   2    31127.36    33186.54    749.13 o 
   2   9   2    39103.39    41651.27    685.50 o 
   3   9   2     5954.69     6179.81    294.67 o 
   4   9   2     9500.80    11237.07    372.10 o 
   5   9   2     1226.28     1812.57    260.28 o 
   6   9   2     5080.48     6032.74    361.82 o 
   7   9   2      263.73      553.74    255.75 o 
   8   9   2    18922.33    19022.07    559.15 o 
   9   9   2    79939.88    74672.55   1269.26 o 
  -9  10   2     8758.80    10357.94    447.07 o 
  -8  10   2    52614.14    49819.16    907.34 o 
  -7  10   2     3796.64     4011.39    314.12 o 
  -6  10   2     8997.50     8946.90    397.08 o 
  -5  10   2    21062.38    22607.90    555.97 o 
  -4  10   2    45769.16    44663.07    757.43 o 
  -3  10   2    27789.28    27447.52    565.87 o 
  -2  10   2    16162.81    16493.46    442.33 o 
  -1  10   2    57913.80    56871.45    933.88 o 
   0  10   2    26827.05    29481.90    612.71 o 
   1  10   2    58603.45    56726.61    862.28 o 
   2  10   2    16882.16    17214.37    448.85 o 
   3  10   2    27833.46    27532.39    571.70 o 
   4  10   2    45088.30    44211.34    761.91 o 
   5  10   2    20486.24    21789.36    560.22 o 
   6  10   2     8812.37     8494.85    359.63 o 
   7  10   2     3337.75     3759.73    305.42 o 
   8  10   2    52762.60    48988.62    970.52 o 
   9  10   2     8372.76     9593.55    549.78 o 
  10  10   2    75877.89    71224.45   1280.54 o 
 -10  11   2     3516.58     5126.11    507.17 o 
  -9  11   2    44129.72    41147.60    915.28 o 
  -8  11   2     3858.51     5015.47    418.50 o 
  -7  11   2      355.12      843.96    323.54 o 
  -6  11   2    12405.75    14065.08    492.24 o 
  -5  11   2    40735.75    42199.75    803.60 o 
  -4  11   2     4362.23     5290.16    409.47 o 
  -3  11   2    74653.78    70655.23   1120.01 o 
  -2  11   2    29053.09    28959.30    646.85 o 
  -1  11   2    10345.33    11071.09    421.33 o 
   0  11   2    52551.91    51242.09    881.71 o 
   1  11   2     9382.97    10173.76    405.11 o 
   2  11   2    31183.10    30852.57    654.38 o 
   3  11   2    77487.20    74262.18   1079.54 o 
   4  11   2     4291.62     5323.74    335.03 o 
   5  11   2    40510.91    42632.27    737.90 o 
   6  11   2    12128.55    13292.74    515.65 o 
   7  11   2      309.65     1142.13    278.69 o 
   8  11   2     3758.84     4653.75    383.94 o 
   9  11   2    43324.29    39659.02    914.85 o 
  10  11   2     3595.62     5427.61    426.26 o 
  11  11   2     3000.63     4041.09    477.38 o 
 -11  12   2      255.69     1301.03    441.10 o 
 -10  12   2     4369.63     5247.83    599.54 o 
  -9  12   2     4894.45     5260.08    504.25 o 
  -8  12   2    11550.47    11590.49    555.27 o 
  -7  12   2     6327.06     6126.38    428.41 o 
  -6  12   2      337.87     2751.47    461.02 o 
  -5  12   2    11650.95    16174.95    614.97 o 
  -4  12   2    99636.05    93132.71   1461.15 o 
  -3  12   2    10476.38    11317.74    460.05 o 
  -2  12   2      687.00     1055.28    278.34 o 
  -1  12   2    11546.69    12509.48    463.03 o 
   0  12   2    16208.63    17213.15    531.48 o 
   1  12   2    11671.14    12813.58    474.00 o 
   2  12   2      841.83     1318.05    284.56 o 
   3  12   2    10949.83    12105.13    473.02 o 
   4  12   2    98592.06    94165.30   1407.64 o 
   5  12   2    11462.66    13511.94    637.93 o 
   6  12   2      235.42     1738.63    421.23 o 
   7  12   2     5901.56     6511.37    393.40 o 
   8  12   2    11264.59    11393.14    563.75 o 
   9  12   2     4409.56     5527.97    465.57 o 
  10  12   2     4163.68     6269.22    528.81 o 
  11  12   2      299.97     1687.92    480.33 o 
  12  12   2     4519.23     4420.61    609.51 o 
 -12  13   2     2049.52     2530.24    627.88 o 
 -11  13   2     6246.17     7643.46    798.78 o 
 -10  13   2    12948.65    13265.38    838.21 o 
  -9  13   2    34259.73    33032.63   1135.30 o 
  -8  13   2      981.18      927.07    697.97 o 
  -7  13   2     3173.14     2984.91    485.35 o 
  -6  13   2     8154.75     8492.65    605.07 o 
  -5  13   2     7744.05     9371.42    831.45 o 
  -4  13   2      744.70     3915.57    708.33 o 
  -3  13   2    11187.32    11599.52    795.73 o 
  -2  13   2    38766.56    35551.30    777.62 o 
  -1  13   2     8176.11    10432.58    464.64 o 
   0  13   2     4543.42     5147.19    448.15 o 
   1  13   2     8478.92    10743.49    474.80 o 
   2  13   2    39023.16    36687.42    774.60 o 
   3  13   2    10750.67    11631.65    540.66 o 
   4  13   2      900.23     3845.75    608.61 o 
   5  13   2     7441.43     8078.39    436.05 o 
   6  13   2     8104.21     8757.11    529.87 o 
   7  13   2     3249.82     3841.13    408.55 o 
   8  13   2     1058.48     1235.51    540.33 o 
   9  13   2    34513.03    32376.35    942.00 o 
  10  13   2    13001.48    13245.81   1066.14 o 
  11  13   2     6497.58     7913.01    660.59 o 
  12  13   2     2082.54     3481.32    684.23 o 
  13  13   2    15640.64    14263.93   1062.39 o 
 -12  14   2    20287.24    20754.08   1067.65 o 
 -11  14   2     3192.40     5081.34    976.03 o 
 -10  14   2    34033.30    30570.06   1577.13 o 
  -9  14   2      351.95     1184.66    599.00 o 
  -8  14   2    31975.50    32081.34   1156.59 o 
  -7  14   2     5092.70     6048.73    585.23 o 
  -6  14   2     2051.29     2679.52    468.97 o 
  -5  14   2     7699.29     9796.51    649.92 o 
  -4  14   2     1372.29     2320.17    461.92 o 
  -3  14   2    23562.45    23807.95    857.67 o 
  -2  14   2     8390.39    10221.29    675.31 o 
  -1  14   2      554.13     3219.28    550.75 o 
   0  14   2     4698.70     7212.09    854.36 o 
   1  14   2      593.07     3203.22    446.92 o 
   2  14   2     8467.91    12054.10    558.77 o 
   3  14   2    23995.79    23490.11    796.98 o 
   4  14   2     1331.17     2598.12    436.34 o 
   5  14   2     7695.28     8841.69    504.62 o 
   6  14   2     1904.22     2222.82    395.97 o 
   7  14   2     5095.07     5931.71    603.36 o 
   8  14   2    32021.44    30880.16   1027.95 o 
   9  14   2      382.09     1756.14    597.97 o 
  10  14   2    33728.21    29265.15   1566.67 o 
  11  14   2     3210.10     3330.32    657.28 o 
  12  14   2    20509.57    19746.10   1714.01 o 
 -11  15   2    19617.29    18025.90   2602.97 o 
 -10  15   2      850.74      614.05    720.16 o 
  -9  15   2    23093.07    20621.03   1042.98 o 
  -8  15   2    34590.85    32430.50   1766.34 o 
  -7  15   2    11207.03    12802.61    853.56 o 
  -6  15   2     5673.88     7082.89    606.99 o 
  -5  15   2     3454.68     3651.79    542.30 o 
  -4  15   2      875.66     2498.76    497.48 o 
  -3  15   2     3528.29     4503.90    544.43 o 
  -2  15   2     2494.93     3981.83    533.42 o 
  -1  15   2      136.21     2802.30    646.73 o 
   0  15   2    29489.69    28801.02   1255.00 o 
   1  15   2      112.37     3164.25    783.30 o 
   2  15   2     2210.43     4134.89    616.93 o 
   3  15   2     3586.39     4769.19    600.36 o 
   4  15   2      856.03     2486.73    533.63 o 
   5  15   2     3630.82     4088.04    546.05 o 
   6  15   2     5593.13     6160.95    587.41 o 
   7  15   2    11109.80    11846.44    821.51 o 
   8  15   2    33866.78    29841.41   1177.24 o 
   9  15   2    22776.01    23322.01   1188.47 o 
  10  15   2      876.49     1508.39    832.64 o 
  11  15   2    19849.98    13272.65   2433.21 o 
  -9  16   2     4611.15     3401.75    823.39 o 
  -8  16   2     9803.53    11850.20    966.49 o 
  -7  16   2    16812.21    16887.13   1087.01 o 
  -6  16   2    17992.47    17298.95    958.34 o 
  -5  16   2      720.05     2299.80    563.93 o 
  -4  16   2    10141.57    11569.87    814.63 o 
  -3  16   2     3896.45     4358.13    832.38 o 
  -2  16   2    12987.47    13955.08    989.01 o 
  -1  16   2     2275.33     3385.01    705.01 o 
   0  16   2      118.65     -257.63    576.89 o 
   1  16   2     2365.82     2929.44    633.21 o 
   2  16   2    13126.91    13099.11    823.16 o 
   3  16   2     4088.02     5733.03    657.78 o 
   4  16   2    10530.11    11506.52    938.30 o 
   5  16   2      737.97     1926.85    591.65 o 
   6  16   2    18182.30    19952.26   1008.54 o 
   7  16   2    16967.98    18971.76   1120.01 o 
   8  16   2     9792.01    10503.25    927.89 o 
   9  16   2     4483.32     5410.28    853.36 o 
  -7  17   2    16186.48    14084.81   1237.58 o 
  -6  17   2       32.51      261.75    638.36 o 
  -5  17   2    15172.56    14553.32    955.42 o 
  -4  17   2     6287.47     5506.83    742.69 o 
  -3  17   2    10443.74    11850.71   1122.82 o 
  -2  17   2     9138.67    10368.61    970.37 o 
  -1  17   2    12452.32    12293.84    996.54 o 
   0  17   2     1499.75     1169.81    864.55 o 
   1  17   2    12809.50    11369.85    828.03 o 
   2  17   2     9506.99    10012.11    795.51 o 
   3  17   2    10470.98    13197.11   1034.05 o 
   4  17   2     6123.52     7171.36    767.94 o 
   5  17   2    15013.78    14113.11    947.14 o 
   6  17   2       35.21     1377.88    687.36 o 
   7  17   2    16307.75    18144.33   1129.53 o 
  -4  18   2      730.07     1935.58    680.46 o 
  -3  18   2     8657.88     8898.95    885.26 o 
  -2  18   2     5553.78     4764.17    852.72 o 
  -1  18   2    17712.94    16248.38   1085.27 o 
   0  18   2     1538.32      942.88    666.75 o 
   1  18   2    17594.34    16859.17   1030.85 o 
   2  18   2     5674.07     6364.72   1449.76 o 
   3  18   2     8588.73     8779.15    930.44 o 
   4  18   2      693.96     2039.75    747.47 o 
   0   1   3   140027.22   148047.72   3984.48 o 
   1   1   3    95704.95   101992.23   1076.68 o 
  -1   2   3    36289.59    38449.71    465.09 o 
   0   2   3     8548.58     8576.40    126.48 o 
   1   2   3    35709.43    38437.43    429.44 o 
   2   2   3    37791.34    41333.51    479.73 o 
  -2   3   3   117777.05   124964.62   1338.33 o 
  -1   3   3     9059.41     9709.16    180.75 o 
   0   3   3    29083.36    28014.23    347.76 o 
   1   3   3    10633.43    11469.05    259.31 o 
   2   3   3   115171.95   121208.80   1298.90 o 
   3   3   3     5278.46     5591.70    162.94 o 
  -3   4   3   139358.44   138272.19   1605.03 o 
  -2   4   3    44689.77    43904.41    539.10 o 
  -1   4   3    90005.52    96112.93   1069.24 o 
   0   4   3   558282.88   609647.94   6056.46 o 
   1   4   3    90461.48    94209.30   1177.87 o 
   2   4   3    44755.09    44919.59    632.06 o 
   3   4   3   140275.58   138806.88   1488.48 o 
   4   4   3     9906.00    11351.91    257.21 o 
  -4   5   3    50441.48    51835.31    740.54 o 
  -3   5   3    12185.69    12712.07    314.11 o 
  -2   5   3   241307.95   247026.86   2554.81 o 
  -1   5   3    29604.16    30859.50    466.66 o 
   0   5   3     7274.33     9296.34    236.43 o 
   1   5   3    28754.80    30130.20    736.95 o 
   2   5   3   242908.41   253666.75   2929.51 o 
   3   5   3    10657.98    11802.79    312.35 o 
   4   5   3    54463.08    55894.97    670.55 o 
   5   5   3    98851.21    93753.13   1091.01 o 
  -5   6   3     3656.41     4730.53    332.91 o 
  -4   6   3    40495.48    41409.83    587.25 o 
  -3   6   3    63583.04    67464.59    819.05 o 
  -2   6   3    75685.33    75195.92    914.95 o 
  -1   6   3    13706.45    15381.82    414.54 o 
   0   6   3     1390.28     1481.41    148.64 o 
   1   6   3    13806.79    16536.10    342.08 o 
   2   6   3    74880.71    74182.30    967.87 o 
   3   6   3    64899.89    68505.38    955.22 o 
   4   6   3    39184.66    40027.68    743.68 o 
   5   6   3     3627.89     4912.34    230.97 o 
   6   6   3   181474.75   175280.33   1922.21 o 
  -6   7   3    26874.34    27281.73    623.29 o 
  -5   7   3    58293.16    58521.82    794.28 o 
  -4   7   3     4133.58     4476.55    215.54 o 
  -3   7   3      489.98      635.64    169.05 o 
  -2   7   3    13796.75    16750.80    369.08 o 
  -1   7   3    57992.30    58345.62    845.00 o 
   0   7   3     1694.61     2196.30    185.62 o 
   1   7   3    56811.49    58110.96    806.47 o 
   2   7   3    13298.27    16107.93    373.52 o 
   3   7   3      526.97      417.61    187.64 o 
   4   7   3     4102.54     4596.55    252.35 o 
   5   7   3    58096.80    57091.73    860.10 o 
   6   7   3    27489.00    26423.50    673.70 o 
   7   7   3   109157.88   102511.79   1894.33 o 
  -7   8   3    21845.71    21567.92    480.31 o 
  -6   8   3    52760.89    51110.62    753.53 o 
  -5   8   3    43319.23    43303.96    665.68 o 
  -4   8   3    28224.85    29352.65    523.07 o 
  -3   8   3    43045.71    44319.19    724.22 o 
  -2   8   3    71530.86    72291.68   1019.02 o 
  -1   8   3    98816.06    98164.81   1311.74 o 
   0   8   3    76115.78    75893.30   1012.06 o 
   1   8   3   100574.45    97504.97   1148.60 o 
   2   8   3    72156.54    71124.85    982.60 o 
   3   8   3    43470.09    43191.01    695.30 o 
   4   8   3    29008.87    28693.93    549.73 o 
   5   8   3    43539.97    44209.80    710.40 o 
   6   8   3    54134.50    50316.72   1090.59 o 
   7   8   3    21826.51    20785.46    539.71 o 
   8   8   3      432.54     2611.46    363.62 o 
  -8   9   3     2312.49     3364.31    292.61 o 
  -7   9   3    14480.67    15568.42    460.57 o 
  -6   9   3    30565.79    29143.97    619.72 o 
  -5   9   3    26994.23    25570.63    687.85 o 
  -4   9   3    14531.04    16438.61    445.92 o 
  -3   9   3    15017.38    15809.87    428.84 o 
  -2   9   3    33349.19    34692.76    635.81 o 
  -1   9   3   173162.75   167218.81   2106.52 o 
   0   9   3   155352.75   153753.34   1863.15 o 
   1   9   3   175107.03   166669.92   1843.67 o 
   2   9   3    33298.77    33695.17    606.65 o 
   3   9   3    15104.75    16405.47    429.06 o 
   4   9   3    14479.87    15909.40    440.03 o 
   5   9   3    26581.14    25120.25    517.68 o 
   6   9   3    30583.35    28997.11    588.29 o 
   7   9   3    14047.54    13341.96    458.82 o 
   8   9   3     2427.23     2879.00    342.47 o 
   9   9   3    18300.67    19615.04    789.28 o 
  -9  10   3    12067.96    13957.62    516.21 o 
  -8  10   3     2462.67     3980.86    390.28 o 
  -7  10   3     1594.28     1737.40    289.32 o 
  -6  10   3    12686.11    13569.09    458.04 o 
  -5  10   3    54377.50    53157.38    903.17 o 
  -4  10   3    12525.26    14889.73    452.68 o 
  -3  10   3    19257.81    18995.42    477.84 o 
  -2  10   3    14729.86    14229.72    435.37 o 
  -1  10   3    35877.52    37038.94    696.00 o 
   0  10   3    67762.99    64917.12   1004.07 o 
   1  10   3    37324.99    37833.32    665.28 o 
   2  10   3    13929.04    12888.85    359.46 o 
   3  10   3    20329.91    19989.76    489.98 o 
   4  10   3    12126.05    15074.27    450.89 o 
   5  10   3    54961.05    54395.38    825.40 o 
   6  10   3    12863.79    12515.94    419.23 o 
   7  10   3     1548.58     1847.79    277.91 o 
   8  10   3     2618.79     4492.70    411.87 o 
   9  10   3    11752.71    13715.48    633.91 o 
  10  10   3     6620.83     8794.02    507.77 o 
 -10  11   3    26966.22    27958.98    870.88 o 
  -9  11   3    19469.73    20449.99    737.38 o 
  -8  11   3     8496.93     9012.58    495.18 o 
  -7  11   3    31674.53    30698.93    749.49 o 
  -6  11   3    35082.00    33953.64    726.83 o 
  -5  11   3    66287.54    64528.73   1048.69 o 
  -4  11   3    32655.88    32589.41    896.03 o 
  -3  11   3     2991.73     4185.80    366.13 o 
  -2  11   3    23163.70    22773.33    568.86 o 
  -1  11   3      958.47     1283.46    255.49 o 
   0  11   3    41059.67    39364.88    747.26 o 
   1  11   3      958.68     1158.83    250.45 o 
   2  11   3    23327.07    21631.00    561.73 o 
   3  11   3     3189.33     3827.73    308.57 o 
   4  11   3    31335.29    31205.98    637.15 o 
   5  11   3    66539.22    64189.57    954.63 o 
   6  11   3    34667.34    33569.58    656.52 o 
   7  11   3    31387.61    29016.90    647.69 o 
   8  11   3     8139.61     9383.43    463.68 o 
   9  11   3    19204.33    19978.41    675.19 o 
  10  11   3    27143.40    27117.32    792.96 o 
  11  11   3     5073.80     7007.64    711.80 o 
 -11  12   3    12213.40    11971.63    749.94 o 
 -10  12   3    14440.57    13661.43    690.57 o 
  -9  12   3     2895.88     3630.46    468.34 o 
  -8  12   3    17804.92    17860.33    648.91 o 
  -7  12   3     3132.08     3495.00    368.63 o 
  -6  12   3    34264.70    32394.79    847.64 o 
  -5  12   3    47461.82    45803.01    992.22 o 
  -4  12   3    22891.80    25283.46    735.66 o 
  -3  12   3     7617.37     8670.48    423.47 o 
  -2  12   3     1874.48     2032.88    298.11 o 
  -1  12   3    17035.33    17717.56    529.72 o 
   0  12   3    11548.70    12378.55    461.32 o 
   1  12   3    15959.55    16485.19    523.52 o 
   2  12   3     1793.13     2165.42    314.29 o 
   3  12   3     7690.60     8562.26    421.75 o 
   4  12   3    23544.53    26584.85    782.26 o 
   5  12   3    46796.44    45977.99    826.36 o 
   6  12   3    34495.43    32625.08    667.55 o 
   7  12   3     3258.53     2914.45    336.61 o 
   8  12   3    16734.73    16498.29    598.56 o 
   9  12   3     3071.13     3481.10    452.48 o 
  10  12   3    14500.42    14149.84    690.33 o 
  11  12   3    12331.74    12961.42    834.71 o 
  12  12   3     4359.89     4258.49    686.18 o 
 -12  13   3     9921.54     8237.44    768.06 o 
 -11  13   3     7785.86     8131.00    756.30 o 
 -10  13   3    18199.44    17433.45    913.49 o 
  -9  13   3     3183.78     5202.17    698.26 o 
  -8  13   3      791.93     2025.75    532.47 o 
  -7  13   3     5735.25     7232.52    586.84 o 
  -6  13   3    18593.42    18005.79    773.72 o 
  -5  13   3    17878.93    18922.17    772.70 o 
  -4  13   3    27266.72    28346.80   1124.09 o 
  -3  13   3    18869.12    18411.41   1074.74 o 
  -2  13   3     2857.74     3826.28    391.26 o 
  -1  13   3    36359.31    36638.26    778.62 o 
   0  13   3    45338.41    42659.45    846.21 o 
   1  13   3    36213.29    35505.04    770.62 o 
   2  13   3     3248.00     4626.21    372.37 o 
   3  13   3    18822.30    18276.47    602.63 o 
   4  13   3    27134.59    27517.98    670.73 o 
   5  13   3    18176.35    18333.53    570.30 o 
   6  13   3    18285.14    17911.84    637.22 o 
   7  13   3     5855.43     7005.75    475.28 o 
   8  13   3      685.43     1269.47    403.84 o 
   9  13   3     3213.88     4249.15    492.79 o 
  10  13   3    18176.39    17384.23    902.62 o 
  11  13   3     7626.05     7202.94    637.23 o 
  12  13   3    10510.52    11313.42    818.33 o 
  13  13   3      268.65     2333.73    791.95 o 
 -12  14   3     8367.99     9307.26    844.21 o 
 -11  14   3     2591.29     3815.20    670.82 o 
 -10  14   3      131.02     4193.71    765.36 o 
  -9  14   3     2358.95     3582.64    642.04 o 
  -8  14   3     4689.87     8380.75    868.28 o 
  -7  14   3      599.98      542.61    452.49 o 
  -6  14   3    18910.99    18217.06    815.37 o 
  -5  14   3    18678.33    19639.12    849.46 o 
  -4  14   3    15583.67    14426.91    720.24 o 
  -3  14   3    15868.06    16301.49    907.65 o 
  -2  14   3    26601.91    27391.14    904.82 o 
  -1  14   3    25706.59    26244.96    840.82 o 
   0  14   3    39129.03    40040.83    994.54 o 
   1  14   3    25996.39    25778.34    831.99 o 
   2  14   3    27453.89    27931.69    783.58 o 
   3  14   3    15800.59    16448.49    600.47 o 
   4  14   3    15239.28    15320.09    637.34 o 
   5  14   3    18391.01    17882.16    673.83 o 
   6  14   3    18702.84    19333.63    755.80 o 
   7  14   3      621.42     1087.99    445.90 o 
   8  14   3     4279.26     5234.18    566.64 o 
   9  14   3     2348.11     3309.84    626.92 o 
  10  14   3      156.59     2679.12    775.16 o 
  11  14   3     2451.87     3109.61    712.99 o 
  12  14   3     8434.19     9159.79   1220.68 o 
 -10  15   3     4730.09     5364.84    662.01 o 
  -9  15   3    10269.79     9984.04    828.39 o 
  -8  15   3     2572.28     5063.93    708.04 o 
  -7  15   3    10117.68    11044.94    834.56 o 
  -6  15   3     7134.26     8004.60    620.86 o 
  -5  15   3     1076.51     2201.63    503.53 o 
  -4  15   3    24782.72    24422.52   1171.34 o 
  -3  15   3     9407.06    11053.12    700.36 o 
  -2  15   3    18461.17    18586.83    814.29 o 
  -1  15   3    33508.75    32157.47   1005.35 o 
   0  15   3    10663.12    11502.90    649.95 o 
   1  15   3    33433.47    33075.51   1083.92 o 
   2  15   3    19061.79    19378.12    984.40 o 
   3  15   3     9537.75    11730.34    755.35 o 
   4  15   3    24920.45    24126.14    977.06 o 
   5  15   3     1134.58     1407.50    471.10 o 
   6  15   3     7274.05     8078.79    630.83 o 
   7  15   3    10316.26    11556.07    828.54 o 
   8  15   3     2687.74     6456.40    713.63 o 
   9  15   3    10238.71    10601.56    921.64 o 
  10  15   3     4860.10     5814.59    983.52 o 
  -9  16   3     1858.54     2419.20    806.57 o 
  -8  16   3    10884.02    10138.85    966.13 o 
  -7  16   3     6437.39     7905.80   1065.97 o 
  -6  16   3    12907.15    14495.63    906.94 o 
  -5  16   3     8462.57     9068.03    793.49 o 
  -4  16   3     9954.60     8855.43    756.96 o 
  -3  16   3    21669.97    21886.51   1018.71 o 
  -2  16   3     6451.22     6995.65    814.15 o 
  -1  16   3     5251.85     5811.66    783.82 o 
   0  16   3      126.92     1109.51    605.21 o 
   1  16   3     5616.14     5801.14    709.22 o 
   2  16   3     6571.35     6790.84    681.08 o 
   3  16   3    21658.39    22232.13    982.96 o 
   4  16   3    10354.78    10292.91    754.14 o 
   5  16   3     8710.44    10670.20    830.21 o 
   6  16   3    12586.81    11401.45    835.32 o 
   7  16   3     6413.55     6511.61    816.65 o 
   8  16   3    10763.12    12230.31   1586.71 o 
   9  16   3     1723.53     3748.97    864.16 o 
  -7  17   3    13759.43    13812.95   1051.33 o 
  -6  17   3      460.06     1969.28    831.11 o 
  -5  17   3     5707.31     7941.95    985.71 o 
  -4  17   3     2675.61     3980.54    770.85 o 
  -3  17   3     4331.28     5433.45    924.52 o 
  -2  17   3     8641.48     8913.10    894.41 o 
  -1  17   3     1538.10     1754.73    684.64 o 
   0  17   3      100.73      165.67    585.17 o 
   1  17   3     1415.61     2471.92    669.10 o 
   2  17   3     8536.34     8829.14    818.16 o 
   3  17   3     4253.05     6414.27    735.28 o 
   4  17   3     2537.15     2935.70    669.40 o 
   5  17   3     5433.41     5055.13    731.37 o 
   6  17   3      484.67     2129.57    720.67 o 
   7  17   3    13203.23    13468.92   1134.67 o 
  -4  18   3     2701.14     4888.97    771.92 o 
  -3  18   3    14233.40    13710.01   1058.06 o 
  -2  18   3     3237.74     3462.12    732.24 o 
  -1  18   3     1482.51     1926.12    675.48 o 
   0  18   3      349.29     1925.72    705.24 o 
   1  18   3     1475.25     3415.49    687.76 o 
   2  18   3     3096.12     5340.09    777.46 o 
   3  18   3    14399.18    13971.23   1056.23 o 
   4  18   3     2578.90     4409.64    939.47 o 
   0   1   4      588.00      641.72     46.56 o 
   1   1   4   467423.38   521427.78   5164.82 o 
  -1   2   4   123623.92   131243.56   1419.65 o 
   0   2   4    64477.96    68473.43    670.45 o 
   1   2   4   122330.84   132429.36   1363.35 o 
   2   2   4     9353.38     8757.59    186.95 o 
  -2   3   4    18755.01    19874.66    303.25 o 
  -1   3   4   132049.70   140626.19   1507.28 o 
   0   3   4     5811.02     6472.03    144.27 o 
   1   3   4   133634.62   143352.00   1441.53 o 
   2   3   4    19479.20    20811.48    306.36 o 
   3   3   4    10513.60    11741.29    238.95 o 
  -3   4   4    30940.91    29765.83    508.84 o 
  -2   4   4   255826.69   272158.41   2818.74 o 
  -1   4   4     6020.60     7387.57    292.56 o 
   0   4   4   247951.88   263487.16   2770.68 o 
   1   4   4     5144.95     6116.15    245.82 o 
   2   4   4   251304.39   265522.66   2874.22 o 
   3   4   4    30542.92    28978.90    421.52 o 
   4   4   4   126353.77   131290.69   1425.90 o 
  -4   5   4    20481.44    19543.32    381.38 o 
  -3   5   4   148870.53   151165.34   1600.60 o 
  -2   5   4     6018.91     7619.51    326.18 o 
  -1   5   4   277031.19   286674.47   3235.49 o 
   0   5   4    78420.57    80222.02    935.93 o 
   1   5   4   286304.00   301443.44   3011.78 o 
   2   5   4     6760.89     8106.98    367.69 o 
   3   5   4   148952.69   151176.61   1710.60 o 
   4   5   4    20130.42    19578.69    359.79 o 
   5   5   4       26.06      200.43    146.93 o 
  -5   6   4    54080.17    54994.91    910.46 o 
  -4   6   4   135542.50   133362.06   1452.67 o 
  -3   6   4    58757.17    58605.34    763.12 o 
  -2   6   4    69364.66    68841.52    855.92 o 
  -1   6   4    32580.57    32632.22    537.25 o 
   0   6   4    16922.15    15748.56    326.80 o 
   1   6   4    36067.01    37090.26    497.81 o 
   2   6   4    69926.55    69222.15    953.45 o 
   3   6   4    60765.75    60805.80    807.69 o 
   4   6   4   134644.83   131651.86   1556.16 o 
   5   6   4    53053.38    54310.13    734.68 o 
   6   6   4     1980.79     2501.02    224.78 o 
  -6   7   4    38268.28    39888.45    671.52 o 
  -5   7   4    28158.90    27040.63    494.47 o 
  -4   7   4    31325.30    31298.83    511.98 o 
  -3   7   4   137104.06   142547.42   1682.44 o 
  -2   7   4    54846.80    52498.26    722.41 o 
  -1   7   4     3542.12     3888.79    196.20 o 
   0   7   4     9855.90     9700.94    278.48 o 
   1   7   4     3363.26     3406.65    229.97 o 
   2   7   4    57352.93    57099.91    784.96 o 
   3   7   4   134882.61   140306.58   1792.42 o 
   4   7   4    31015.36    31964.42    551.59 o 
   5   7   4    28169.95    25770.18    580.64 o 
   6   7   4    38603.67    39988.86    627.45 o 
   7   7   4    80256.20    78206.38   1529.93 o 
  -7   8   4     5390.51     5951.64    313.31 o 
  -6   8   4    32085.43    31488.95    556.42 o 
  -5   8   4    38947.10    37840.67    605.39 o 
  -4   8   4     2191.56     3059.15    209.80 o 
  -3   8   4    12497.43    13324.84    377.66 o 
  -2   8   4    15379.46    16985.82    456.77 o 
  -1   8   4     5418.40     7243.21    391.69 o 
   0   8   4    54375.48    57331.21    815.35 o 
   1   8   4     5968.57     8177.54    355.18 o 
   2   8   4    14683.38    16158.25    427.20 o 
   3   8   4    12858.40    14103.77    382.54 o 
   4   8   4     1777.23     2134.10    251.23 o 
   5   8   4    39142.84    37315.50    645.61 o 
   6   8   4    32034.21    30370.10    601.89 o 
   7   8   4     4783.03     5495.98    487.56 o 
   8   8   4   105746.33    98632.86   1355.54 o 
  -8   9   4    27164.76    25190.45    588.94 o 
  -7   9   4    12703.88    14006.44    435.93 o 
  -6   9   4      296.91     1089.85    225.54 o 
  -5   9   4    24071.16    24713.39    555.06 o 
  -4   9   4     1929.35     2755.73    248.19 o 
  -3   9   4    45185.36    43104.58    953.26 o 
  -2   9   4    12333.37    13530.55    406.15 o 
  -1   9   4     7102.49     8557.11    363.39 o 
   0   9   4      187.74     1651.43    409.34 o 
   1   9   4     7450.04     9224.40    529.40 o 
   2   9   4    12905.34    13627.18    373.95 o 
   3   9   4    44515.77    41546.55    780.51 o 
   4   9   4     1714.10     2271.93    231.52 o 
   5   9   4    24066.92    25765.55    524.33 o 
   6   9   4      401.96      799.35    234.26 o 
   7   9   4    13079.65    14143.86    443.24 o 
   8   9   4    27270.09    27074.10    691.56 o 
   9   9   4     5977.22     7902.91    448.22 o 
  -9  10   4    83485.05    77830.73   1247.61 o 
  -8  10   4     5445.22     5164.96    350.80 o 
  -7  10   4    21970.27    19867.74    561.52 o 
  -6  10   4     8554.13     9160.31    399.42 o 
  -5  10   4    30869.69    29877.49    639.85 o 
  -4  10   4     5355.60     5697.24    320.65 o 
  -3  10   4     7804.21     8229.95    367.89 o 
  -2  10   4    33544.11    32718.15    646.21 o 
  -1  10   4    15369.61    17655.18    478.60 o 
   0  10   4    23942.95    23868.87    510.48 o 
   1  10   4    15332.03    17038.82    443.62 o 
   2  10   4    34414.75    33208.31    558.85 o 
   3  10   4     8104.85     8064.46    345.99 o 
   4  10   4     5840.67     7239.29    338.88 o 
   5  10   4    31676.68    30906.36    594.72 o 
   6  10   4     8218.20     9152.40    371.80 o 
   7  10   4    21787.75    21520.23    548.28 o 
   8  10   4     5159.72     5049.94    384.61 o 
   9  10   4    83134.53    76410.99   1419.75 o 
  10  10   4     5261.53     6172.54    458.39 o 
 -10  11   4    12887.37    13397.66    658.12 o 
  -9  11   4     8865.02    10430.66    708.12 o 
  -8  11   4    39218.56    34591.89    871.21 o 
  -7  11   4    19696.72    19747.27    622.77 o 
  -6  11   4    11201.79    13564.67    592.67 o 
  -5  11   4     5352.26     7997.34    546.60 o 
  -4  11   4    69536.31    68261.57   1358.68 o 
  -3  11   4    17021.73    16473.64    516.77 o 
  -2  11   4     1098.31     1687.04    259.74 o 
  -1  11   4    17947.36    18986.76    526.28 o 
   0  11   4      498.05     1427.25    300.12 o 
   1  11   4    19246.25    19334.18    527.72 o 
   2  11   4      933.48     1310.09    267.46 o 
   3  11   4    17135.17    16790.63    483.24 o 
   4  11   4    71156.58    67877.09    981.02 o 
   5  11   4     5854.87     7881.33    369.68 o 
   6  11   4    11047.24    11814.35    428.01 o 
   7  11   4    19300.07    18470.33    602.42 o 
   8  11   4    39480.18    37408.12    799.11 o 
   9  11   4     9024.16    10622.45    539.44 o 
  10  11   4    13047.15    13897.27    608.19 o 
  11  11   4     4510.47     4686.77    469.61 o 
 -11  12   4     1664.10     1190.84    561.35 o 
 -10  12   4     7272.29     7384.98    645.57 o 
  -9  12   4    21044.83    20231.96    831.68 o 
  -8  12   4     1551.61     2707.67    387.04 o 
  -7  12   4     4493.36     5094.09    448.84 o 
  -6  12   4    17596.79    19356.55    758.96 o 
  -5  12   4    44861.42    42814.59    966.09 o 
  -4  12   4     6260.83     6955.74    548.24 o 
  -3  12   4    31470.42    30173.20    718.94 o 
  -2  12   4    19654.96    18984.73    583.68 o 
  -1  12   4     6807.60     6589.11    377.43 o 
   0  12   4     1662.58     3160.75    489.97 o 
   1  12   4     6554.04     7169.71    384.67 o 
   2  12   4    18971.41    18072.74    548.52 o 
   3  12   4    32407.34    33118.91    713.91 o 
   4  12   4     6272.82     6765.23    380.57 o 
   5  12   4    45073.91    44713.48    805.62 o 
   6  12   4    17978.65    18740.71    530.14 o 
   7  12   4     4022.15     4880.65    373.28 o 
   8  12   4     1405.88     2250.98    364.03 o 
   9  12   4    20304.25    19600.34    756.49 o 
  10  12   4     6989.47     7314.08    552.87 o 
  11  12   4     1697.20     2040.31    468.90 o 
  12  12   4     2564.10     3126.85    630.50 o 
 -12  13   4     2515.86     4863.81    777.53 o 
 -11  13   4     1085.06     3179.61    640.40 o 
 -10  13   4    11682.53    11554.33    817.75 o 
  -9  13   4     2069.64     2751.62    693.71 o 
  -8  13   4    22189.22    22791.05   1121.91 o 
  -7  13   4     5217.98     5250.78    525.14 o 
  -6  13   4      782.36     1334.15    422.96 o 
  -5  13   4    15925.59    18405.40    802.44 o 
  -4  13   4    26347.81    26340.95    875.20 o 
  -3  13   4    12364.19    13531.28    705.72 o 
  -2  13   4     1271.51     1671.38    578.20 o 
  -1  13   4    14287.24    14403.36    640.07 o 
   0  13   4    21442.38    22713.11    682.88 o 
   1  13   4    14781.98    16613.69    551.87 o 
   2  13   4     1394.03     1509.35    310.53 o 
   3  13   4    13037.98    14570.86    506.66 o 
   4  13   4    25796.42    27134.22    661.23 o 
   5  13   4    15658.26    18331.90    568.57 o 
   6  13   4      894.34     1442.93    312.00 o 
   7  13   4     4834.76     5276.44    441.85 o 
   8  13   4    22390.54    21879.39    782.13 o 
   9  13   4     2078.29     1871.97    451.36 o 
  10  13   4    12335.73    13698.26    822.37 o 
  11  13   4      877.83     2871.35    638.52 o 
  12  13   4     2712.94     5410.75    843.07 o 
  13  13   4     9663.15    10674.97    843.58 o 
 -12  14   4     4973.32     5335.49    667.72 o 
 -11  14   4    21228.54    17165.11    969.64 o 
 -10  14   4     7486.84     5680.01    646.96 o 
  -9  14   4    29862.20    26517.34   1117.90 o 
  -8  14   4     4378.65     4373.78    742.59 o 
  -7  14   4     1540.19     2310.87    511.81 o 
  -6  14   4     1305.08     1747.33    537.48 o 
  -5  14   4    10311.19    11452.50    678.20 o 
  -4  14   4    18077.51    17500.08    820.14 o 
  -3  14   4     8414.39     9495.23    622.32 o 
  -2  14   4    14688.95    15968.08    730.72 o 
  -1  14   4     8442.14    10558.74    627.73 o 
   0  14   4     5169.54     8104.08    771.37 o 
   1  14   4     8780.84    11636.71    613.88 o 
   2  14   4    14620.86    15376.81    661.42 o 
   3  14   4     8551.41    10302.67    514.52 o 
   4  14   4    18747.77    18721.71    688.83 o 
   5  14   4    10277.08    10699.75    623.50 o 
   6  14   4     1498.21     2113.20    416.22 o 
   7  14   4     1618.08     2502.42    480.82 o 
   8  14   4     4074.61     4021.28    754.12 o 
   9  14   4    29485.84    27542.05   1011.86 o 
  10  14   4     7489.88     7233.75    914.28 o 
  11  14   4    21565.91    18910.92   1460.93 o 
  12  14   4     4925.34     5646.97   1248.01 o 
 -10  15   4    18145.26    15642.68    882.81 o 
  -9  15   4     5676.25     4947.90    743.53 o 
  -8  15   4    15452.64    14145.08   1571.80 o 
  -7  15   4    14483.87    17660.89    941.93 o 
  -6  15   4    13135.63    13669.12    781.03 o 
  -5  15   4     2538.89     3277.14    525.74 o 
  -4  15   4     2626.03     4142.40    547.15 o 
  -3  15   4    13555.20    13837.11    741.87 o 
  -2  15   4     9091.86    10123.89    649.40 o 
  -1  15   4     3940.91     4775.61    681.10 o 
   0  15   4     4442.96     5348.04    601.95 o 
   1  15   4     4121.95     5702.83    543.50 o 
   2  15   4     9336.27    10182.44    643.50 o 
   3  15   4    13164.46    14938.33    734.29 o 
   4  15   4     2555.35     5101.50    599.39 o 
   5  15   4     2606.52     2719.78    642.82 o 
   6  15   4    13500.18    13698.30    742.02 o 
   7  15   4    14015.45    15928.71    896.11 o 
   8  15   4    15558.47    15040.87    973.82 o 
   9  15   4     5623.06     8249.47    937.49 o 
  10  15   4    18675.52    16677.92   1397.48 o 
  -9  16   4     2725.13     3249.82    857.01 o 
  -8  16   4    16520.07    15756.32   1079.68 o 
  -7  16   4    10912.11    11583.21    965.81 o 
  -6  16   4     2929.62     3984.99    669.31 o 
  -5  16   4    16568.69    17793.55   1368.88 o 
  -4  16   4     2579.10     4699.00    644.05 o 
  -3  16   4     6948.99     8963.21    797.05 o 
  -2  16   4      514.06     1549.34    569.41 o 
  -1  16   4     3372.89     3028.12    705.69 o 
   0  16   4     8796.43     7147.68    764.32 o 
   1  16   4     3365.68     3096.10    609.49 o 
   2  16   4      441.71     1975.51    595.88 o 
   3  16   4     7116.44     8857.92    755.52 o 
   4  16   4     2629.51     2992.04    589.73 o 
   5  16   4    17007.28    20015.41   1059.20 o 
   6  16   4     2778.97     3595.99    659.38 o 
   7  16   4    11221.68    12100.08    969.62 o 
   8  16   4    16435.76    16643.95   1171.73 o 
   9  16   4     2713.26     3378.43   1015.09 o 
  -7  17   4      997.86     4254.69   1288.73 o 
  -6  17   4    12281.20    13806.63   1020.24 o 
  -5  17   4     1850.98     3900.09    842.62 o 
  -4  17   4     4659.82     5893.39    942.06 o 
  -3  17   4    16897.41    15308.22   1675.75 o 
  -2  17   4    13168.04    11944.82    958.84 o 
  -1  17   4     5541.36     4518.14    695.65 o 
   0  17   4     7437.33     8082.79    810.53 o 
   1  17   4     5686.64     7347.50   1427.37 o 
   2  17   4    13569.48    14227.16    944.37 o 
   3  17   4    16677.82    18661.82   2272.88 o 
   4  17   4     4806.04     5243.35    994.91 o 
   5  17   4     1932.75      668.90    827.71 o 
   6  17   4    12332.54    12582.53   1244.19 o 
   7  17   4      885.17     2221.20    813.22 o 
  -4  18   4     6798.34     8348.56    792.25 o 
  -3  18   4      206.86     1437.52    663.14 o 
  -2  18   4    13130.81    14594.23   1055.54 o 
  -1  18   4     9876.28    10970.67    923.94 o 
   0  18   4    21298.93    19101.69   1088.70 o 
   1  18   4    10057.10    10557.96    870.92 o 
   2  18   4    13234.48    14424.42   1075.20 o 
   3  18   4      201.15     1638.83    735.99 o 
   4  18   4     6645.38     7290.69    871.79 o 
   0   1   5    31520.97    32248.08    387.09 o 
   1   1   5     7726.02     7646.38    122.17 o 
  -1   2   5     9882.87    11056.59    184.90 o 
   0   2   5   268052.59   291042.97   2909.05 o 
   1   2   5     8564.06     9497.36    173.85 o 
   2   2   5    21289.80    23645.65    315.54 o 
  -2   3   5    45485.62    47780.16    592.66 o 
  -1   3   5    12521.42    12487.38    242.97 o 
   0   3   5     3056.31     3182.21    105.83 o 
   1   3   5    13814.89    14702.88    233.76 o 
   2   3   5    44633.41    46347.23    527.86 o 
   3   3   5   169928.45   173860.91   1960.55 o 
  -3   4   5    15564.13    16621.19    304.80 o 
  -2   4   5   121555.23   128736.56   1405.03 o 
  -1   4   5   217590.42   227662.44   2541.23 o 
   0   4   5     3872.72     4224.90    144.90 o 
   1   4   5   221149.50   236590.47   2325.94 o 
   2   4   5   121559.49   129850.03   1451.83 o 
   3   4   5    16177.72    17547.91    308.66 o 
   4   4   5    22801.51    21640.71    371.66 o 
  -4   5   5     3705.01     3629.06    182.39 o 
  -3   5   5    71411.20    70873.84    830.14 o 
  -2   5   5    31959.84    32212.11    471.01 o 
  -1   5   5     7328.97     8145.16    353.53 o 
   0   5   5    11670.37    12767.72    352.76 o 
   1   5   5     6487.64     6921.49    342.56 o 
   2   5   5    30651.83    30850.69    483.89 o 
   3   5   5    72337.10    72880.66    905.06 o 
   4   5   5     4051.01     4174.62    196.31 o 
   5   5   5    51083.89    54073.98    733.33 o 
  -5   6   5    86378.66    85509.90   1052.01 o 
  -4   6   5     6737.73     6226.67    225.88 o 
  -3   6   5     5062.06     6138.89    242.86 o 
  -2   6   5    83426.15    85037.79   1035.52 o 
  -1   6   5   124881.58   126307.38   1509.97 o 
   0   6   5     8773.03     7317.66    228.28 o 
   1   6   5   127279.30   129705.57   1404.03 o 
   2   6   5    80492.69    81652.22   1071.17 o 
   3   6   5     5176.03     6190.09    319.61 o 
   4   6   5     6305.01     6199.81    256.30 o 
   5   6   5    84459.05    82464.86   1019.87 o 
   6   6   5    33974.59    34476.09    627.28 o 
  -6   7   5   107089.59   102335.16   1271.94 o 
  -5   7   5    36159.93    37518.58    594.81 o 
  -4   7   5    62948.43    60011.52    810.91 o 
  -3   7   5    52395.45    56453.29    749.74 o 
  -2   7   5    55503.82    55737.25    815.73 o 
  -1   7   5     7888.04     8722.31    261.23 o 
   0   7   5    12216.14    11630.63    304.69 o 
   1   7   5     6833.30     7653.22    230.76 o 
   2   7   5    58202.13    58676.61    750.03 o 
   3   7   5    52507.10    55938.90    794.00 o 
   4   7   5    64798.81    63048.58    861.39 o 
   5   7   5    37532.69    39569.32    650.40 o 
   6   7   5   106065.66   102696.66   1284.86 o 
   7   7   5    26374.29    25593.62    545.53 o 
  -7   8   5    12287.17    14413.24    426.70 o 
  -6   8   5    36053.34    35771.86    606.28 o 
  -5   8   5     2510.29     3446.52    225.06 o 
  -4   8   5    75053.21    72060.71    990.53 o 
  -3   8   5    30476.76    31910.20    570.22 o 
  -2   8   5    87195.16    84369.64   1103.99 o 
  -1   8   5    93124.74    95750.42   1219.56 o 
   0   8   5    50468.87    50805.20    746.81 o 
   1   8   5    93414.00    96131.30   1126.36 o 
   2   8   5    87563.39    84648.46   1034.21 o 
   3   8   5    31146.29    33433.34    556.57 o 
   4   8   5    76068.82    74612.12   1007.20 o 
   5   8   5     2786.17     3921.31    267.72 o 
   6   8   5    37137.64    36292.37    736.33 o 
   7   8   5    12439.77    13961.45    464.58 o 
   8   8   5      690.94     1807.12    256.64 o 
  -8   9   5    18330.17    17819.00    528.41 o 
  -7   9   5      121.06      831.57    237.75 o 
  -6   9   5    17713.40    17400.50    463.87 o 
  -5   9   5    35995.04    35124.61    664.86 o 
  -4   9   5    22635.66    23820.79    528.34 o 
  -3   9   5     7353.29     8378.61    342.63 o 
  -2   9   5    85811.41    82049.02   1381.63 o 
  -1   9   5    19184.12    17747.38    414.81 o 
   0   9   5   107339.31   102723.82   1326.16 o 
   1   9   5    19448.15    16881.14    411.76 o 
   2   9   5    86353.16    81213.50   1251.53 o 
   3   9   5     7139.74     8034.09    289.31 o 
   4   9   5    22619.58    23950.57    500.01 o 
   5   9   5    36304.55    35262.07    644.81 o 
   6   9   5    17520.12    17821.18    574.84 o 
   7   9   5      138.22      430.20    238.20 o 
   8   9   5    18077.65    16813.10    575.84 o 
   9   9   5      264.79     1591.45    309.89 o 
  -9  10   5     1596.37     4337.68    613.57 o 
  -8  10   5     5200.25     5960.26    383.99 o 
  -7  10   5     3105.31     4439.84    338.16 o 
  -6  10   5    23105.82    23594.61    735.71 o 
  -5  10   5    12433.89    12257.72    425.20 o 
  -4  10   5    30013.41    28511.90    627.97 o 
  -3  10   5    11757.48    12708.86    427.91 o 
  -2  10   5     5293.41     6024.31    321.68 o 
  -1  10   5    46279.38    46101.84    794.85 o 
   0  10   5    89067.95    87215.14   1184.71 o 
   1  10   5    46289.72    45879.07    750.81 o 
   2  10   5     6275.29     7387.48    288.15 o 
   3  10   5    11087.92    11382.02    347.73 o 
   4  10   5    29236.88    26636.33    557.18 o 
   5  10   5    11770.30    11894.75    401.22 o 
   6  10   5    23058.52    22120.25    524.84 o 
   7  10   5     3037.42     3664.51    362.35 o 
   8  10   5     5228.63     5835.57    396.08 o 
   9  10   5     1564.61     3521.18    430.92 o 
  10  10   5    21702.98    21931.93    707.15 o 
 -10  11   5    10262.21    11157.16    569.47 o 
  -9  11   5     1268.38     2378.80    383.95 o 
  -8  11   5    40252.04    37320.21    891.09 o 
  -7  11   5      806.16     1926.94    330.66 o 
  -6  11   5    54541.64    51551.73   1036.40 o 
  -5  11   5    59660.50    55035.50   1064.98 o 
  -4  11   5    11294.52    13210.50    471.87 o 
  -3  11   5    13319.81    13231.41    468.38 o 
  -2  11   5     1796.20     2256.13    286.53 o 
  -1  11   5    25396.50    25496.27    841.33 o 
   0  11   5       17.45      121.84    233.48 o 
   1  11   5    25005.92    25840.80    604.17 o 
   2  11   5     1546.01     2020.24    298.02 o 
   3  11   5    14337.39    14078.37    433.28 o 
   4  11   5    10629.02    11958.51    417.19 o 
   5  11   5    57083.52    53838.67    797.19 o 
   6  11   5    54510.79    50924.92    828.00 o 
   7  11   5      941.80     1219.44    267.35 o 
   8  11   5    38422.14    35450.50   1069.01 o 
   9  11   5     1358.76     1557.09    397.77 o 
  10  11   5     9944.28    10538.71    555.20 o 
  11  11   5    10051.79    10526.92    584.88 o 
 -11  12   5      244.75       77.43    520.04 o 
 -10  12   5    14871.50    14754.59    851.05 o 
  -9  12   5    17550.59    17551.03    953.17 o 
  -8  12   5     6881.93     9303.06    686.52 o 
  -7  12   5    22030.53    22716.48    976.11 o 
  -6  12   5    12619.23    13090.65    580.66 o 
  -5  12   5    24281.73    26785.13    763.19 o 
  -4  12   5     5855.57     6742.67    461.62 o 
  -3  12   5    15296.38    14819.33    583.17 o 
  -2  12   5     9548.49     9497.58    437.09 o 
  -1  12   5     6810.74     6587.09    386.67 o 
   0  12   5    68088.63    66279.67   1079.81 o 
   1  12   5     6400.96     6172.32    368.57 o 
   2  12   5    10082.92    10450.43    517.30 o 
   3  12   5    15467.26    15431.48    564.13 o 
   4  12   5     6261.99     7817.54    523.69 o 
   5  12   5    23996.95    25168.14    620.87 o 
   6  12   5    12413.09    12238.86    454.96 o 
   7  12   5    21687.04    22010.97    600.28 o 
   8  12   5     6468.67     7506.05    463.88 o 
   9  12   5    17100.56    18428.98    679.34 o 
  10  12   5    14322.67    13389.30    679.63 o 
  11  12   5      264.16      569.78    439.93 o 
  12  12   5     2178.55     1510.01    513.33 o 
 -12  13   5     6881.17     7163.41    659.41 o 
 -11  13   5    12973.69    12282.41    863.69 o 
 -10  13   5     1956.11     1581.15    569.49 o 
  -9  13   5     9253.85    10482.97    836.61 o 
  -8  13   5     2066.58     2323.81    554.86 o 
  -7  13   5     5872.09     7042.38    580.72 o 
  -6  13   5    10698.18    11510.63    656.43 o 
  -5  13   5    37066.84    34646.57    995.34 o 
  -4  13   5    27434.90    26786.55    869.89 o 
  -3  13   5    27718.74    26997.04    869.92 o 
  -2  13   5    24326.68    23952.13    813.11 o 
  -1  13   5    17126.81    17999.66    715.46 o 
   0  13   5    16522.29    18350.41    693.07 o 
   1  13   5    17345.19    17989.53    621.13 o 
   2  13   5    25005.60    22789.42    647.80 o 
   3  13   5    28063.23    27024.04    699.36 o 
   4  13   5    27232.06    26382.69    741.43 o 
   5  13   5    36675.38    35486.61    743.82 o 
   6  13   5    10544.59    11052.06    532.54 o 
   7  13   5     5933.44     6816.31    442.48 o 
   8  13   5     1981.46     2407.94    444.17 o 
   9  13   5     9043.53    10042.32    652.22 o 
  10  13   5     2022.34     2691.54    522.83 o 
  11  13   5    12795.16    12221.76    831.80 o 
  12  13   5     6757.27     7404.61   1163.04 o 
  13  13   5     5396.53     6890.33    960.70 o 
 -12  14   5     1116.75     1356.75    565.99 o 
 -11  14   5     4221.07     4891.78    636.68 o 
 -10  14   5    12399.31    13738.33    807.56 o 
  -9  14   5     7982.21     8766.79    788.46 o 
  -8  14   5     1922.06     3207.96    623.33 o 
  -7  14   5    15583.79    14001.30    923.68 o 
  -6  14   5     8524.79     8797.71    650.41 o 
  -5  14   5     1583.74     2512.70    489.25 o 
  -4  14   5     8356.00     9404.19    634.56 o 
  -3  14   5    18199.00    17499.32    762.46 o 
  -2  14   5     3028.49     3875.57    505.63 o 
  -1  14   5    50334.20    47071.75   1147.43 o 
   0  14   5    14982.88    15055.17    707.22 o 
   1  14   5    51329.94    47339.28   1086.51 o 
   2  14   5     3304.00     3562.74    434.33 o 
   3  14   5    17819.38    17955.15    615.43 o 
   4  14   5     8503.27     9084.01    495.41 o 
   5  14   5     1638.70     1362.20    468.76 o 
   6  14   5     8442.73     7862.10    508.56 o 
   7  14   5    15094.97    14301.92    742.64 o 
   8  14   5     1960.25     3779.24    531.87 o 
   9  14   5     7975.19     8649.00    685.27 o 
  10  14   5    11974.26    13925.36   1026.16 o 
  11  14   5     4121.67     5862.08   1043.90 o 
  12  14   5     1173.04     1627.93   1030.36 o 
 -10  15   5      166.92      497.14    507.95 o 
  -9  15   5     1380.33     1824.04    664.61 o 
  -8  15   5      938.36     2671.05    666.41 o 
  -7  15   5     1582.29     2741.60    625.15 o 
  -6  15   5    11060.84    10801.59    716.90 o 
  -5  15   5    14784.89    17002.84    821.13 o 
  -4  15   5    19986.89    19730.77   1098.65 o 
  -3  15   5    23809.72    24887.52    926.47 o 
  -2  15   5    19107.66    18911.30    830.46 o 
  -1  15   5     4751.18     6528.28    577.25 o 
   0  15   5    21937.52    19780.47    823.83 o 
   1  15   5     5156.32     7107.67    542.36 o 
   2  15   5    19617.32    20578.39    741.83 o 
   3  15   5    24118.57    25252.38    892.86 o 
   4  15   5    19827.94    19885.32    809.66 o 
   5  15   5    14853.15    16644.76    737.80 o 
   6  15   5    11007.51    11057.25    761.75 o 
   7  15   5     1708.76     3077.65    604.78 o 
   8  15   5      989.55     4188.70    692.26 o 
   9  15   5     1311.65     2585.38    645.19 o 
  10  15   5      149.45     1697.43    947.01 o 
  -9  16   5    12528.04     9870.22    867.46 o 
  -8  16   5     5262.36     5558.48    792.81 o 
  -7  16   5    12637.71    10825.30    953.25 o 
  -6  16   5     2864.94     3317.83    747.56 o 
  -5  16   5    14295.36    14518.98    885.44 o 
  -4  16   5    14308.01    15070.82    892.58 o 
  -3  16   5     6658.96     7077.82    707.12 o 
  -2  16   5    14002.40    13997.60    861.18 o 
  -1  16   5     4534.58     4205.04    588.57 o 
   0  16   5      515.94      572.13    558.43 o 
   1  16   5     4732.65     4999.32    680.17 o 
   2  16   5    13530.68    15023.45    899.81 o 
   3  16   5     6468.71     7679.64   1020.21 o 
   4  16   5    14420.37    15973.96    926.37 o 
   5  16   5    14129.49    14300.97    903.03 o 
   6  16   5     2860.15     2914.95    681.85 o 
   7  16   5    12203.18    12197.85   1033.18 o 
   8  16   5     4908.15     6042.47    882.51 o 
   9  16   5    12491.81    13122.06   1333.26 o 
  -7  17   5     5715.52     6513.97    909.59 o 
  -6  17   5    15812.78    14542.69    948.72 o 
  -5  17   5     2143.30     3815.55    600.31 o 
  -4  17   5     8717.96    10442.37    833.76 o 
  -3  17   5     6624.12     6672.45    769.91 o 
  -2  17   5     2320.61     4432.67    692.33 o 
  -1  17   5      921.37     2012.42    641.76 o 
   0  17   5      332.62     1113.38    617.21 o 
   1  17   5     1001.61     3851.47   2040.51 o 
   2  17   5     2296.05     3341.97    679.19 o 
   3  17   5     6516.84     7837.69    849.74 o 
   4  17   5     8810.46    10394.19    853.95 o 
   5  17   5     2173.85     3178.93    709.04 o 
   6  17   5    15509.96    15554.18   1195.96 o 
   7  17   5     5838.46     5898.92    915.56 o 
  -4  18   5     4183.76     5301.27    763.00 o 
  -3  18   5     1114.57     2129.26    652.97 o 
  -2  18   5    15079.10    15167.33   1007.92 o 
  -1  18   5     1642.70     2753.33    700.90 o 
   0  18   5     2583.42     4518.50    745.25 o 
   1  18   5     1619.78     2604.99    692.53 o 
   2  18   5    15392.40    15134.55   1065.18 o 
   3  18   5     1146.06     1648.74    681.60 o 
   4  18   5     4091.71     3234.19    771.69 o 
   0   1   6   110383.88   114275.30   1204.08 o 
   1   1   6    23157.06    24158.28    285.59 o 
  -1   2   6    39093.30    41147.18    469.79 o 
   0   2   6    48753.84    50368.41    604.24 o 
   1   2   6    37647.49    39761.30    481.48 o 
   2   2   6    58605.82    61558.18    684.32 o 
  -2   3   6    15250.89    15620.87    254.17 o 
  -1   3   6    11033.67    11972.74    201.64 o 
   0   3   6     5803.99     6670.53    160.21 o 
   1   3   6     8916.44     9567.18    206.91 o 
   2   3   6    14497.37    15231.74    265.21 o 
   3   3   6    14677.87    15743.79    289.06 o 
  -3   4   6    55018.57    53353.54    693.49 o 
  -2   4   6     4309.45     4662.44    146.81 o 
  -1   4   6   339768.56   364669.88   3789.70 o 
   0   4   6    40790.16    39251.92    490.77 o 
   1   4   6   339745.88   367847.19   3717.70 o 
   2   4   6     4267.09     4916.99    168.19 o 
   3   4   6    55304.41    53549.04    657.90 o 
   4   4   6      920.20     1216.97    149.96 o 
  -4   5   6    75515.66    74488.79    901.10 o 
  -3   5   6    44172.74    43269.75    601.56 o 
  -2   5   6   171109.06   170518.83   1947.95 o 
  -1   5   6    17529.79    16295.86    309.99 o 
   0   5   6    36313.35    31696.76    458.93 o 
   1   5   6    18488.56    18137.04    302.80 o 
   2   5   6   173833.17   175346.50   1796.22 o 
   3   5   6    44206.15    42590.04    610.25 o 
   4   5   6    72828.42    71030.65    876.76 o 
   5   5   6     6004.86     6270.43    303.13 o 
  -5   6   6    54120.86    53720.71    740.98 o 
  -4   6   6    24086.88    24472.58    424.84 o 
  -3   6   6   160067.78   163584.00   1891.49 o 
  -2   6   6    45353.82    44463.66    630.95 o 
  -1   6   6    17178.42    17958.47    367.04 o 
   0   6   6   142142.78   137445.66   1540.45 o 
   1   6   6    19448.20    20309.97    478.57 o 
   2   6   6    45900.77    46003.09    625.15 o 
   3   6   6   160545.45   165471.67   1877.85 o 
   4   6   6    23918.72    24685.97    458.27 o 
   5   6   6    53559.80    53737.84    756.32 o 
   6   6   6    34631.96    33601.85    740.44 o 
  -6   7   6    30114.56    30235.20    535.96 o 
  -5   7   6   130942.06   124710.18   1416.66 o 
  -4   7   6    63933.46    60039.64    799.12 o 
  -3   7   6    83766.06    85428.90   1098.87 o 
  -2   7   6    25190.63    24443.36    462.55 o 
  -1   7   6    10580.99    11775.94    299.12 o 
   0   7   6     6641.04     7652.79    250.45 o 
   1   7   6     9511.59    10400.32    280.10 o 
   2   7   6    27087.70    26756.59    421.89 o 
   3   7   6    84272.25    88176.73   1071.79 o 
   4   7   6    63266.09    59526.17    842.41 o 
   5   7   6   130708.55   126195.88   1524.31 o 
   6   7   6    30136.04    29443.62    548.16 o 
   7   7   6    11303.37    12849.11    451.61 o 
  -7   8   6    28715.19    27680.51    672.11 o 
  -6   8   6    68663.27    65673.36    894.47 o 
  -5   8   6     1726.90     2201.58    226.42 o 
  -4   8   6     7757.22     9175.50    405.54 o 
  -3   8   6    63469.34    62954.28    910.38 o 
  -2   8   6    38907.14    41421.29    666.04 o 
  -1   8   6       55.26      735.19    158.57 o 
   0   8   6     7304.96     6929.94    307.44 o 
   1   8   6       68.21      552.57    172.80 o 
   2   8   6    37400.24    36446.72    569.34 o 
   3   8   6    62975.09    62383.55    794.41 o 
   4   8   6     7349.27     8334.84    431.26 o 
   5   8   6     1856.65     2322.65    239.34 o 
   6   8   6    69096.95    63188.35    995.31 o 
   7   8   6    28176.71    27516.52    590.83 o 
   8   8   6     4090.54     4018.39    303.55 o 
  -8   9   6     7691.58     8138.66    382.32 o 
  -7   9   6    13847.66    13662.95    430.24 o 
  -6   9   6    11851.47    12543.40    406.54 o 
  -5   9   6     7005.15     7885.64    338.32 o 
  -4   9   6    72848.16    70042.79   1036.19 o 
  -3   9   6      932.08     1510.67    226.32 o 
  -2   9   6    36393.81    35392.29    800.13 o 
  -1   9   6     8266.20     9960.36    324.94 o 
   0   9   6      322.71      785.87    239.49 o 
   1   9   6     8335.32     9979.65    306.40 o 
   2   9   6    38247.08    37166.55    856.06 o 
   3   9   6     1284.29     1743.61    198.81 o 
   4   9   6    74853.11    73189.63    913.39 o 
   5   9   6     7311.87     8266.71    352.18 o 
   6   9   6    12120.86    13262.81    422.40 o 
   7   9   6    13863.06    13746.23    454.93 o 
   8   9   6     7772.37     7812.07    402.94 o 
   9   9   6    36550.54    32979.08    839.91 o 
  -9  10   6     6108.69     6304.92    417.54 o 
  -8  10   6    38369.66    34581.29   1027.41 o 
  -7  10   6    10085.68     9955.68    438.25 o 
  -6  10   6     5258.64     5699.10    420.70 o 
  -5  10   6    18665.29    19132.65    537.98 o 
  -4  10   6     9162.15    10188.25    608.20 o 
  -3  10   6    32790.86    32196.05    942.33 o 
  -2  10   6      309.25      476.21    217.59 o 
  -1  10   6    35226.06    35435.77    680.34 o 
   0  10   6     2845.18     4294.44    339.63 o 
   1  10   6    37123.08    37259.12    653.56 o 
   2  10   6      326.45      205.43    221.73 o 
   3  10   6    33425.65    33074.27    552.33 o 
   4  10   6    10186.94    10942.62    352.43 o 
   5  10   6    18587.12    18713.69    450.62 o 
   6  10   6     5059.24     5226.63    334.85 o 
   7  10   6     9040.91     8706.99    413.53 o 
   8  10   6    38949.96    35327.73    815.93 o 
   9  10   6     6107.36     5751.56    482.50 o 
  10  10   6    37895.69    35482.98    855.75 o 
 -10  11   6    12331.46    12617.63    622.52 o 
  -9  11   6    20422.51    19140.82    689.31 o 
  -8  11   6     2956.40     4539.71    467.54 o 
  -7  11   6    10238.25    11993.09    545.41 o 
  -6  11   6    10209.35    11900.83    528.57 o 
  -5  11   6    26672.02    27887.12    740.18 o 
  -4  11   6      671.03     1510.42    304.30 o 
  -3  11   6     6737.59     8275.64    395.12 o 
  -2  11   6    23812.19    24534.45    596.21 o 
  -1  11   6     1331.98     1431.58    271.51 o 
   0  11   6     4506.25     5211.51    326.07 o 
   1  11   6     1019.64     1344.63    258.25 o 
   2  11   6    22763.66    22229.12    545.50 o 
   3  11   6     6576.10     7792.90    352.44 o 
   4  11   6      566.82     1201.38    253.05 o 
   5  11   6    27420.16    27667.98    558.04 o 
   6  11   6    10275.70    11007.74    396.83 o 
   7  11   6    10746.92    11612.31    435.19 o 
   8  11   6     2911.41     4055.23    410.32 o 
   9  11   6    19695.66    19214.00    778.00 o 
  10  11   6    12516.88    12583.71    590.49 o 
  11  11   6     2642.89     3363.86    529.10 o 
 -11  12   6      488.82     -139.28    468.23 o 
 -10  12   6     6469.25     7661.78    696.98 o 
  -9  12   6    15073.30    16121.65    890.36 o 
  -8  12   6    34591.55    34664.14   1103.15 o 
  -7  12   6    14005.56    13335.75    681.93 o 
  -6  12   6     7192.58     8327.36    569.03 o 
  -5  12   6     9960.19    12188.59    631.34 o 
  -4  12   6    42873.96    41649.61   1020.27 o 
  -3  12   6     5131.24     5741.58    477.86 o 
  -2  12   6    10807.99    11116.11    517.16 o 
  -1  12   6    24470.60    24463.97    636.13 o 
   0  12   6    20353.92    22587.53    595.98 o 
   1  12   6    24559.66    24198.09    641.87 o 
   2  12   6    10983.16    12233.48    586.00 o 
   3  12   6     4942.38     5453.09    357.90 o 
   4  12   6    43249.93    41291.74    768.80 o 
   5  12   6    10394.38    11498.97    455.58 o 
   6  12   6     7305.91     8558.22    405.24 o 
   7  12   6    13678.66    15152.49    516.56 o 
   8  12   6    34325.79    33487.96    803.86 o 
   9  12   6    14298.69    15074.99    601.05 o 
  10  12   6     6391.12     6633.14    496.81 o 
  11  12   6      448.90     1033.83    527.26 o 
  12  12   6       49.49     -372.65    476.76 o 
 -12  13   6     2759.80     3124.97    582.85 o 
 -11  13   6     8275.79     9230.69    781.46 o 
 -10  13   6     1206.07     2118.76    552.72 o 
  -9  13   6    26717.64    25534.94   1479.01 o 
  -8  13   6      692.03      475.86    508.64 o 
  -7  13   6    28058.39    27016.12    928.81 o 
  -6  13   6     5757.99     6653.06    562.02 o 
  -5  13   6    10044.02    10921.77    652.42 o 
  -4  13   6     6304.65     7383.61    584.00 o 
  -3  13   6     8129.44     9314.08    586.55 o 
  -2  13   6    18901.30    20182.05   1105.85 o 
  -1  13   6    33621.31    35248.07    946.10 o 
   0  13   6      224.36     2176.71    403.01 o 
   1  13   6    33512.30    34270.52    905.86 o 
   2  13   6    18848.27    17971.34    589.29 o 
   3  13   6     8059.90     8566.94    451.31 o 
   4  13   6     6434.60     7394.18    490.21 o 
   5  13   6    10279.06    12138.50    679.08 o 
   6  13   6     5702.89     7535.46    646.56 o 
   7  13   6    28075.15    27793.81    763.04 o 
   8  13   6      762.21     1126.94    428.30 o 
   9  13   6    25807.28    25691.40   1064.80 o 
  10  13   6     1199.00     2355.99    577.36 o 
  11  13   6     8496.84     9064.93    846.01 o 
  12  13   6     2756.78     5169.04   1184.79 o 
  13  13   6     9351.21    10112.94    919.17 o 
 -12  14   6    12160.79    12170.78    826.31 o 
 -11  14   6     7884.09     8798.31    757.69 o 
 -10  14   6    22241.95    20390.56    920.05 o 
  -9  14   6      239.97      212.16    572.81 o 
  -8  14   6    30901.96    27574.28   1086.77 o 
  -7  14   6     4690.22     4372.46    627.72 o 
  -6  14   6     2459.99     3822.15    529.49 o 
  -5  14   6     5747.27     7035.07    591.24 o 
  -4  14   6     1810.98     2642.79    474.38 o 
  -3  14   6    26816.88    26458.46    907.84 o 
  -2  14   6     8377.42    10501.93    710.39 o 
  -1  14   6      430.31     2979.49    604.54 o 
   0  14   6    41462.22    39969.34   1060.30 o 
   1  14   6      379.81     2170.10    468.24 o 
   2  14   6     8279.50    10545.51    560.09 o 
   3  14   6    26826.32    25980.21    779.95 o 
   4  14   6     1832.05     2964.89    449.44 o 
   5  14   6     6093.72     6001.44    444.68 o 
   6  14   6     2560.22     3547.27    437.68 o 
   7  14   6     4564.63     5074.48    538.35 o 
   8  14   6    30958.44    28988.99   1145.34 o 
   9  14   6      217.34     1901.96    557.86 o 
  10  14   6    22563.05    22748.64   1271.68 o 
  11  14   6     8211.38     8875.64   1015.21 o 
  12  14   6    12696.82    12733.73   1440.03 o 
 -10  15   6     2750.39     2115.45    547.20 o 
  -9  15   6    12853.61    12450.47    806.39 o 
  -8  15   6    12485.50    11499.70    842.38 o 
  -7  15   6     5387.75     6188.01    703.19 o 
  -6  15   6     3293.36     3104.07    561.51 o 
  -5  15   6    29031.44    28935.52   1015.14 o 
  -4  15   6     2227.05     4266.48    626.46 o 
  -3  15   6    11488.59    13235.86    728.44 o 
  -2  15   6     5443.54     6259.66    684.82 o 
  -1  15   6      979.12     1714.78    432.34 o 
   0  15   6     5503.79     7264.57    545.17 o 
   1  15   6      802.48     2077.96    441.97 o 
   2  15   6     5185.01     6455.81    539.16 o 
   3  15   6    11710.71    13498.92    748.16 o 
   4  15   6     2037.96     3715.41    518.28 o 
   5  15   6    29486.91    29915.24    979.60 o 
   6  15   6     3278.13     4338.59    578.13 o 
   7  15   6     5362.70     5669.03    705.74 o 
   8  15   6    12407.72    12079.38    902.69 o 
   9  15   6    12900.90    12029.80    892.94 o 
  10  15   6     2781.28     2029.99    935.25 o 
  -9  16   6     2953.60     2883.65    647.97 o 
  -8  16   6     6111.01     6097.32    694.38 o 
  -7  16   6     6172.56     7448.10    718.10 o 
  -6  16   6    14371.38    13654.28    825.09 o 
  -5  16   6     3953.00     4965.46    611.95 o 
  -4  16   6     5573.60     7494.42    614.14 o 
  -3  16   6    17299.49    17533.86    797.13 o 
  -2  16   6    12895.23    12960.48    709.84 o 
  -1  16   6       67.51      366.19    450.90 o 
   0  16   6     1947.95     1288.81    581.85 o 
   1  16   6       54.02      292.30    570.38 o 
   2  16   6    12899.70    12780.39    846.31 o 
   3  16   6    17428.54    17512.61    953.48 o 
   4  16   6     5664.30     8058.75    722.52 o 
   5  16   6     3991.65     4826.86    656.73 o 
   6  16   6    14291.83    14158.10   1066.94 o 
   7  16   6     6359.40     8939.94    946.20 o 
   8  16   6     6046.03     7534.52   1375.78 o 
   9  16   6     2889.79     1740.24   1259.33 o 
  -7  17   6    11908.30    11873.59   1046.69 o 
  -6  17   6       97.89     1138.21    625.24 o 
  -5  17   6    10712.45    11201.71    876.33 o 
  -4  17   6    24073.22    22873.45    989.48 o 
  -3  17   6     4804.16     3957.11    706.93 o 
  -2  17   6     7779.50     6562.56    851.26 o 
  -1  17   6     6821.09     8728.93    831.49 o 
   0  17   6     4141.50     3404.16    662.14 o 
   1  17   6     6823.26    10336.31   1908.22 o 
   2  17   6     8017.52     8440.59    808.88 o 
   3  17   6     5020.68     5665.84    775.98 o 
   4  17   6    23969.34    22504.43   1068.40 o 
   5  17   6    10809.04    11000.05    910.12 o 
   6  17   6      101.57     2186.43   1240.10 o 
   7  17   6    12020.22    12310.31   1101.75 o 
  -4  18   6      188.78     1171.48    781.77 o 
  -3  18   6     9743.75    11641.65    935.57 o 
  -2  18   6     2557.75     3578.83    726.29 o 
  -1  18   6    11394.57    11123.81    900.87 o 
   0  18   6    16427.76    15698.78   1008.68 o 
   1  18   6    11672.43    10798.28    902.24 o 
   2  18   6     2567.40     3509.68    694.54 o 
   3  18   6     9995.52    12000.53    912.04 o 
   4  18   6      199.02     -147.28    595.57 o 
   0   1   7     4995.60     4597.50    181.27 o 
   1   1   7    39590.85    41438.75    476.69 o 
  -1   2   7    29210.82    30267.08    433.01 o 
   0   2   7    10921.33    12030.88    265.56 o 
   1   2   7    30827.16    32415.60    416.34 o 
   2   2   7    27875.78    28358.40    364.91 o 
  -2   3   7    64020.33    68783.14    785.83 o 
  -1   3   7    46205.52    46445.85    568.93 o 
   0   3   7    18428.95    19799.98    298.70 o 
   1   3   7    43746.87    44290.71    560.96 o 
   2   3   7    60096.72    62928.99    740.52 o 
   3   3   7     5341.90     5434.85    173.15 o 
  -3   4   7   101429.83   104589.80   1220.56 o 
  -2   4   7    19453.23    18194.14    291.66 o 
  -1   4   7    16491.68    17695.61    287.94 o 
   0   4   7   162287.64   173790.56   1882.75 o 
   1   4   7    15537.72    16464.78    333.21 o 
   2   4   7    17268.58    16099.20    319.15 o 
   3   4   7    99129.70   102033.38   1146.48 o 
   4   4   7     4882.18     4987.25    208.31 o 
  -4   5   7    35658.37    34062.01    527.39 o 
  -3   5   7     8345.39     7875.64    248.74 o 
  -2   5   7    43321.39    39958.87    536.65 o 
  -1   5   7   135686.19   135989.48   1467.29 o 
   0   5   7   106216.84   104664.62   1155.92 o 
   1   5   7   131901.05   130596.73   1500.57 o 
   2   5   7    45114.25    42337.20    676.97 o 
   3   5   7     8050.55     8223.14    239.84 o 
   4   5   7    36114.79    34589.31    524.42 o 
   5   5   7   105915.95   107087.93   1330.76 o 
  -5   6   7    37244.46    36932.90    691.51 o 
  -4   6   7    50420.16    49776.85    712.27 o 
  -3   6   7   119018.88   116474.76   1390.57 o 
  -2   6   7    51952.69    49673.98    676.55 o 
  -1   6   7    53140.52    52796.82    733.91 o 
   0   6   7      291.69      528.08    109.59 o 
   1   6   7    51795.38    50903.21    646.89 o 
   2   6   7    52365.36    48981.90    638.16 o 
   3   6   7   117874.33   116600.08   1296.15 o 
   4   6   7    50616.77    50803.36    724.67 o 
   5   6   7    36548.07    35494.35    576.21 o 
   6   6   7   199374.91   192455.75   2176.33 o 
  -6   7   7     5516.98     6315.38    369.90 o 
  -5   7   7    34349.73    33957.37    527.14 o 
  -4   7   7    59706.14    58437.53    819.20 o 
  -3   7   7    22411.65    23485.94    436.26 o 
  -2   7   7    37401.46    39186.43    641.34 o 
  -1   7   7   110906.91   110532.84   1421.60 o 
   0   7   7     9413.21     9536.14    329.95 o 
   1   7   7   111620.04   113879.39   1250.09 o 
   2   7   7    37508.70    38125.41    555.34 o 
   3   7   7    23197.09    24704.96    535.47 o 
   4   7   7    60782.09    59952.99    810.84 o 
   5   7   7    34666.99    34287.73    697.60 o 
   6   7   7     5883.21     7127.94    299.26 o 
   7   7   7    81014.81    77865.22   1048.00 o 
  -7   8   7     9082.10    10328.72    410.47 o 
  -6   8   7    29137.89    28252.50    528.30 o 
  -5   8   7    56481.06    53810.94   1003.42 o 
  -4   8   7    57704.23    55825.77    806.21 o 
  -3   8   7    64711.82    65199.19    933.22 o 
  -2   8   7    55323.93    55833.70    828.72 o 
  -1   8   7     8242.51     9968.00    307.12 o 
   0   8   7    34188.07    34843.85    576.37 o 
   1   8   7     8535.16    10218.28    281.45 o 
   2   8   7    55640.48    55876.57    740.82 o 
   3   8   7    64765.28    64401.05    842.30 o 
   4   8   7    56949.17    55924.91    771.86 o 
   5   8   7    58987.28    57058.49   1090.98 o 
   6   8   7    29973.47    28394.92    709.95 o 
   7   8   7     9077.29     8573.98    395.25 o 
   8   8   7     1109.21      726.19    233.87 o 
  -8   9   7    10209.46    11219.82    420.12 o 
  -7   9   7    31386.81    29036.98    599.27 o 
  -6   9   7    38161.25    37050.79    692.27 o 
  -5   9   7     6710.90     6941.12    323.16 o 
  -4   9   7    14684.74    17458.95    517.80 o 
  -3   9   7    21176.14    21834.90    474.52 o 
  -2   9   7     3215.01     4368.12    332.81 o 
  -1   9   7    29009.15    30582.74    567.98 o 
   0   9   7     1425.24     2161.41    212.42 o 
   1   9   7    29490.27    30932.20    529.04 o 
   2   9   7     3203.83     4040.78    226.37 o 
   3   9   7    21404.36    22178.64    433.24 o 
   4   9   7    14408.87    16192.32    397.79 o 
   5   9   7     6613.56     6668.54    308.00 o 
   6   9   7    37789.77    36410.31    838.85 o 
   7   9   7    30921.82    28975.20    623.76 o 
   8   9   7     9973.14    10751.86    492.58 o 
   9   9   7      246.93      775.60    340.23 o 
  -9  10   7     8741.52     9812.48    488.65 o 
  -8  10   7     3509.88     5487.92    438.30 o 
  -7  10   7     9434.85    12429.96    551.79 o 
  -6  10   7    15871.37    15487.02    573.60 o 
  -5  10   7    35300.18    34206.51    701.16 o 
  -4  10   7    11226.36    12659.18    430.59 o 
  -3  10   7    33874.86    31714.83    662.74 o 
  -2  10   7    24772.26    23883.30    555.34 o 
  -1  10   7    36959.71    37009.77    702.47 o 
   0  10   7     3801.50     4723.93    269.70 o 
   1  10   7    35755.48    34636.65    624.05 o 
   2  10   7    24700.04    22436.90    465.28 o 
   3  10   7    34537.77    32573.45    589.78 o 
   4  10   7    10363.25    10925.42    352.09 o 
   5  10   7    32327.28    31291.69    569.67 o 
   6  10   7    16785.61    16464.09    456.36 o 
   7  10   7     9377.63    11711.59    527.51 o 
   8  10   7     3638.29     4119.67    394.42 o 
   9  10   7     8686.62     8025.70    529.63 o 
  10  10   7     5510.70     7479.36    507.84 o 
 -10  11   7    12355.42    14121.39    960.34 o 
  -9  11   7    22901.90    22943.04    703.88 o 
  -8  11   7     5429.67     5111.99    491.05 o 
  -7  11   7    36935.49    34745.01   1007.09 o 
  -6  11   7     8530.01     9338.15    488.45 o 
  -5  11   7    12271.59    11771.24    522.04 o 
  -4  11   7    25616.00    24185.39    683.02 o 
  -3  11   7    10969.62    12042.81    497.96 o 
  -2  11   7    10218.72    11247.04    424.48 o 
  -1  11   7     6312.43     6257.34    355.25 o 
   0  11   7    52009.46    47362.61    919.53 o 
   1  11   7     6526.74     5585.13    321.91 o 
   2  11   7     9872.69    10086.55    375.22 o 
   3  11   7    10905.92    10853.74    393.02 o 
   4  11   7    24992.90    24124.76    550.72 o 
   5  11   7    12474.93    12963.76    403.35 o 
   6  11   7     8328.85     8521.11    365.32 o 
   7  11   7    36701.27    34316.75    653.17 o 
   8  11   7     5059.68     5181.47    396.67 o 
   9  11   7    22222.17    24021.27    754.15 o 
  10  11   7    12545.99    13792.38    642.63 o 
  11  11   7      505.25      117.64    395.85 o 
 -11  12   7     5018.20     5224.52    586.06 o 
 -10  12   7     5877.39     6298.88    592.48 o 
  -9  12   7     1850.06     3440.76    509.33 o 
  -8  12   7    33470.84    32418.96   1074.14 o 
  -7  12   7     4212.18     5353.69    520.07 o 
  -6  12   7    26329.18    26563.03   1167.60 o 
  -5  12   7    16665.20    17033.28    710.40 o 
  -4  12   7    10972.81    11046.43    603.44 o 
  -3  12   7      345.78      537.44    346.29 o 
  -2  12   7    19995.32    20736.80    836.11 o 
  -1  12   7    30503.29    29668.10    921.73 o 
   0  12   7    11079.01    12361.74    523.41 o 
   1  12   7    28698.14    28694.07    640.41 o 
   2  12   7    21047.65    20334.57    551.32 o 
   3  12   7      470.83      840.70    283.77 o 
   4  12   7    10909.10    12634.73    458.70 o 
   5  12   7    15771.18    14827.29    500.79 o 
   6  12   7    27291.05    27760.95    793.35 o 
   7  12   7     4085.13     5405.19    390.46 o 
   8  12   7    33487.00    32678.16    795.15 o 
   9  12   7     1693.20     2614.72    467.03 o 
  10  12   7     5784.79     5922.85    485.43 o 
  11  12   7     5107.38     5417.43    576.71 o 
  12  12   7       81.83     -140.32    470.27 o 
 -12  13   7     2623.99     3280.04    578.52 o 
 -11  13   7      805.99     1048.34    500.16 o 
 -10  13   7    17202.11    15904.06    748.86 o 
  -9  13   7    13669.89    14196.20    980.85 o 
  -8  13   7     2666.59     4209.28    596.92 o 
  -7  13   7     4641.76     7304.70    647.43 o 
  -6  13   7    14540.39    13894.71    911.93 o 
  -5  13   7     1174.39     1761.04    443.78 o 
  -4  13   7    16514.25    18692.54   1006.55 o 
  -3  13   7    31093.66    29088.74    896.96 o 
  -2  13   7    15651.67    16064.02    720.55 o 
  -1  13   7    40246.26    38983.73   1002.52 o 
   0  13   7    49550.18    42899.18    973.49 o 
   1  13   7    40628.61    39484.22   1186.53 o 
   2  13   7    15906.91    16872.58    573.86 o 
   3  13   7    30637.76    29948.66    730.84 o 
   4  13   7    16080.12    17197.20    584.84 o 
   5  13   7     1148.07     4454.81   1073.42 o 
   6  13   7    14961.36    14566.64    617.88 o 
   7  13   7     5177.66     7708.71    523.64 o 
   8  13   7     2609.44     4652.89    512.64 o 
   9  13   7    13810.38    13649.10    857.07 o 
  10  13   7    17187.83    14309.06    876.59 o 
  11  13   7      767.26      602.16    593.17 o 
  12  13   7     2572.80     4496.36    902.96 o 
  13  13   7       44.43     1817.22    856.32 o 
 -12  14   7     4617.54     5101.20    655.92 o 
 -11  14   7      858.34     2525.89   1180.62 o 
 -10  14   7     3592.83     4560.88    646.31 o 
  -9  14   7     9628.87     9708.38    719.79 o 
  -8  14   7     2883.00     4543.52    612.17 o 
  -7  14   7     6338.01     6074.72    669.80 o 
  -6  14   7    22634.34    22396.86    983.89 o 
  -5  14   7    20080.34    19015.99    819.39 o 
  -4  14   7    14389.29    15584.51    748.82 o 
  -3  14   7      156.62     2234.41    501.77 o 
  -2  14   7    37727.70    39410.74   1055.79 o 
  -1  14   7     5621.32     6062.60    509.40 o 
   0  14   7    34513.58    35107.60    926.27 o 
   1  14   7     5832.60     6117.45    506.70 o 
   2  14   7    38320.37    38358.10    963.91 o 
   3  14   7      208.62     1628.27    403.29 o 
   4  14   7    14046.55    15213.40    653.03 o 
   5  14   7    19554.10    19044.00    662.70 o 
   6  14   7    22418.01    21834.46    762.21 o 
   7  14   7     6567.12     5994.82    591.44 o 
   8  14   7     2742.45     3476.98    599.40 o 
   9  14   7     9959.69    10175.75    810.77 o 
  10  14   7     3577.01     6169.71    809.63 o 
  11  14   7      756.28     1187.12    727.87 o 
  12  14   7     4448.15     5742.59    895.84 o 
 -10  15   7      501.20     1472.92    631.98 o 
  -9  15   7     4570.73     4698.24    642.85 o 
  -8  15   7     4157.82     4710.26    635.98 o 
  -7  15   7    10755.91    10722.69    884.28 o 
  -6  15   7     3929.91     5246.32    619.90 o 
  -5  15   7     2249.95     4465.76    572.31 o 
  -4  15   7    33564.84    31543.30   1350.35 o 
  -3  15   7     7654.39     8988.98    689.62 o 
  -2  15   7     3724.23     5433.77    533.48 o 
  -1  15   7    25355.90    25061.32    854.98 o 
   0  15   7     7137.25     7301.54    558.16 o 
   1  15   7    26398.59    26583.60    868.93 o 
   2  15   7     3817.16     5609.51    524.20 o 
   3  15   7     7652.88     9546.75    595.82 o 
   4  15   7    34010.80    31984.30   1014.49 o 
   5  15   7     2391.57     4841.82    545.53 o 
   6  15   7     3654.84     5570.77    619.04 o 
   7  15   7    10874.55     8974.56    786.38 o 
   8  15   7     3942.84     5114.77   1047.16 o 
   9  15   7     4522.91     6060.46    818.52 o 
  10  15   7      591.95     1867.54    935.13 o 
  -9  16   7      279.29     1638.34    774.46 o 
  -8  16   7     5381.13     5523.90    692.85 o 
  -7  16   7      654.28      721.43    547.51 o 
  -6  16   7    10004.19    10761.92    763.57 o 
  -5  16   7     9208.49     9914.05    678.16 o 
  -4  16   7    20773.58    19349.86    833.15 o 
  -3  16   7    28928.87    29188.60    967.36 o 
  -2  16   7      181.03     1280.99    470.72 o 
  -1  16   7     7147.66     6296.52    574.34 o 
   0  16   7     1706.36      497.43    440.38 o 
   1  16   7     7036.64     6648.21    651.83 o 
   2  16   7      209.45      932.33    508.00 o 
   3  16   7    28178.19    29667.86   1164.09 o 
   4  16   7    20419.63    20314.40    993.43 o 
   5  16   7     9176.59    11103.32    801.43 o 
   6  16   7     9946.39    11512.37    973.82 o 
   7  16   7      705.20     2171.52    751.19 o 
   8  16   7     5109.39     5273.99    871.18 o 
   9  16   7      230.83     1444.27   1358.07 o 
  -7  17   7     7900.63     9818.14    889.80 o 
  -6  17   7     1377.36     1973.55    658.07 o 
  -5  17   7    13821.21    15051.05   1068.00 o 
  -4  17   7      958.82     2680.78    588.86 o 
  -3  17   7      288.59     1509.42    568.40 o 
  -2  17   7    13360.29    13277.19    909.47 o 
  -1  17   7     3865.68     5927.82    744.02 o 
   0  17   7     1540.66     1685.72    615.02 o 
   1  17   7     3757.11     6466.88    807.28 o 
   2  17   7    12978.87    15848.01    971.30 o 
   3  17   7      313.73     3067.36    699.21 o 
   4  17   7      885.97     3020.75    622.30 o 
   5  17   7    13402.05    14866.34    984.78 o 
   6  17   7     1426.06     1419.97    769.02 o 
   7  17   7     8000.81    11049.92   2139.85 o 
  -4  18   7     2955.41     3544.09    716.60 o 
  -3  18   7    21400.80    19737.89   1123.88 o 
  -2  18   7     2602.71     3767.20    745.94 o 
  -1  18   7     4653.65     6187.85    790.71 o 
   0  18   7    10084.62    11855.88    911.40 o 
   1  18   7     4669.47     5357.03    753.97 o 
   2  18   7     2374.70     3517.94    707.83 o 
   3  18   7    21306.96    20497.31   1104.99 o 
   4  18   7     2910.45     4095.14    707.28 o 
   0   0   8   277091.09   267924.19   5537.90 o 
   0   1   8   125861.81   127719.86   1350.00 o 
   1   1   8    62531.60    62175.91    695.55 o 
  -1   2   8    24465.87    25691.16    377.39 o 
   0   2   8    87239.73    92413.32   1058.57 o 
   1   2   8    24747.55    25700.19    342.47 o 
   2   2   8    89211.36    88268.07    982.20 o 
  -2   3   8    30393.20    31939.57    439.31 o 
  -1   3   8    62544.09    65362.81    799.06 o 
   0   3   8    27137.44    27416.94    378.64 o 
   1   3   8    66944.86    71422.61    829.63 o 
   2   3   8    29744.04    31287.28    414.81 o 
   3   3   8    31561.28    30305.42    417.72 o 
  -3   4   8     2635.59     2341.77    153.82 o 
  -2   4   8   230681.66   235110.34   2563.00 o 
  -1   4   8     5320.47     5675.33    181.41 o 
   0   4   8     1765.54     1890.95    124.65 o 
   1   4   8     5730.20     6254.50    181.89 o 
   2   4   8   235815.97   239977.11   2444.69 o 
   3   4   8     2672.22     2882.34    138.85 o 
   4   4   8    12355.99    12491.06    275.56 o 
  -4   5   8     8351.33     9082.92    279.54 o 
  -3   5   8    64956.91    64398.23    805.93 o 
  -2   5   8     3180.77     3156.29    156.32 o 
  -1   5   8   100930.05   107064.86   1139.90 o 
   0   5   8   184515.59   189812.62   1990.46 o 
   1   5   8   102045.67   108227.09   1243.91 o 
   2   5   8     3635.79     3637.80    174.14 o 
   3   5   8    62729.13    64226.69    760.55 o 
   4   5   8     8512.86     9753.65    281.34 o 
   5   5   8     4235.15     4515.00    218.50 o 
  -5   6   8    17301.72    16904.44    430.51 o 
  -4   6   8   151715.98   152257.16   1751.03 o 
  -3   6   8    56782.79    54406.46    710.27 o 
  -2   6   8    26550.90    26034.48    428.43 o 
  -1   6   8    10464.92    11088.43    268.39 o 
   0   6   8    26083.34    28469.86    426.26 o 
   1   6   8    10204.00    10355.30    284.52 o 
   2   6   8    26974.98    25549.29    518.03 o 
   3   6   8    58354.63    56372.12    715.04 o 
   4   6   8   146384.94   144496.28   1659.93 o 
   5   6   8    17058.72    17562.08    419.58 o 
   6   6   8     4587.08     6295.24    321.88 o 
  -6   7   8    97273.93    91634.78   1276.32 o 
  -5   7   8    43049.37    39616.57    638.58 o 
  -4   7   8    10596.48    12750.90    333.36 o 
  -3   7   8    75562.12    77249.20    986.60 o 
  -2   7   8   184747.83   181083.33   2182.01 o 
  -1   7   8      943.68     1455.67    157.34 o 
   0   7   8    22534.08    21633.63    376.47 o 
   1   7   8     1079.71     1582.46    155.99 o 
   2   7   8   183061.44   180690.05   1911.38 o 
   3   7   8    72499.54    74059.51    924.42 o 
   4   7   8    11451.29    13281.65    344.31 o 
   5   7   8    42064.70    40557.92    639.72 o 
   6   7   8    97194.01    92990.52   1301.07 o 
   7   7   8    19894.60    21292.30    535.54 o 
  -7   8   8    23419.55    22826.46    582.09 o 
  -6   8   8     8522.33     8809.18    322.37 o 
  -5   8   8    94180.03    88794.60   1160.70 o 
  -4   8   8     6671.29     7793.81    296.21 o 
  -3   8   8    11599.44    13147.68    360.15 o 
  -2   8   8    19874.56    19748.08    422.24 o 
  -1   8   8    19091.57    19266.44    419.59 o 
   0   8   8     6379.89     7275.31    270.34 o 
   1   8   8    18354.00    18765.36    440.88 o 
   2   8   8    19595.73    19089.81    393.28 o 
   3   8   8    12257.66    13998.13    523.49 o 
   4   8   8     5883.55     6808.54    284.42 o 
   5   8   8    91598.82    87516.95   1094.15 o 
   6   8   8     8370.25     8092.96    347.99 o 
   7   8   8    24133.49    23439.80    503.76 o 
   8   8   8     2597.63     3151.22    306.07 o 
  -8   9   8    27614.71    25321.13    615.19 o 
  -7   9   8      127.32      771.51    283.62 o 
  -6   9   8    13316.50    14036.61    437.01 o 
  -5   9   8    27264.79    27463.26    536.04 o 
  -4   9   8     1319.87     1779.92    232.75 o 
  -3   9   8    27319.55    27780.34    529.64 o 
  -2   9   8     6102.77     6293.81    272.83 o 
  -1   9   8     7707.46     8557.78    359.89 o 
   0   9   8    40490.36    41105.84    657.42 o 
   1   9   8     8100.52     8814.03    283.08 o 
   2   9   8     5842.60     6332.39    263.43 o 
   3   9   8    26811.49    25691.12    470.47 o 
   4   9   8     1115.71     1318.61    210.75 o 
   5   9   8    27217.74    28205.90    559.36 o 
   6   9   8    13760.56    14575.24    432.00 o 
   7   9   8      107.92      832.95    231.77 o 
   8   9   8    27962.35    26075.82    696.41 o 
   9   9   8       12.11      363.35    325.89 o 
  -9  10   8    27349.54    26771.72    725.35 o 
  -8  10   8       24.89       79.66    318.06 o 
  -7  10   8    58660.74    52212.19    986.02 o 
  -6  10   8     2141.33     2441.45    310.43 o 
  -5  10   8    12573.58    12645.07    505.34 o 
  -4  10   8    30252.52    28938.94    745.49 o 
  -3  10   8       95.99     1176.28    228.94 o 
  -2  10   8      307.53     1179.67    275.30 o 
  -1  10   8    11573.10    12678.43    391.58 o 
   0  10   8      125.31      385.82    206.96 o 
   1  10   8    12474.59    13486.08    395.80 o 
   2  10   8      463.75     1453.28    251.75 o 
   3  10   8       92.40     1094.61    202.13 o 
   4  10   8    30569.05    29728.90    534.53 o 
   5  10   8    13628.84    13821.27    397.70 o 
   6  10   8     1836.95     1968.76    259.18 o 
   7  10   8    59949.15    55402.39    868.04 o 
   8  10   8       37.87     -113.68    281.02 o 
   9  10   8    27991.81    26410.48    781.72 o 
  10  10   8       46.41      856.39    332.75 o 
 -10  11   8    13151.92    12715.09    695.36 o 
  -9  11   8    28327.61    28090.62    813.22 o 
  -8  11   8    10556.05    11894.95    770.82 o 
  -7  11   8    11328.06    12554.93    625.93 o 
  -6  11   8    17041.37    18445.01    628.80 o 
  -5  11   8     7732.06     7594.31    457.17 o 
  -4  11   8     7040.78     8464.29    451.48 o 
  -3  11   8     9906.13    10733.80    477.30 o 
  -2  11   8     6931.76     7455.37    372.65 o 
  -1  11   8    12883.52    13280.02    467.35 o 
   0  11   8     7521.54    10587.73    500.84 o 
   1  11   8    13096.20    14012.54    451.48 o 
   2  11   8     7175.48     7773.75    340.60 o 
   3  11   8     9412.61    10290.29    386.16 o 
   4  11   8     7829.54     8437.71    369.26 o 
   5  11   8     7727.12     8218.75    347.49 o 
   6  11   8    17162.90    17608.79    473.99 o 
   7  11   8    10602.80    11759.88    442.92 o 
   8  11   8    10861.08    13059.28    572.89 o 
   9  11   8    28849.05    28334.40    819.65 o 
  10  11   8    13036.68    13747.39    641.17 o 
  11  11   8       30.08      114.19    394.28 o 
 -11  12   8     8811.00     7709.30    644.22 o 
 -10  12   8    13240.98    12878.43    729.99 o 
  -9  12   8    15359.11    14434.23    685.34 o 
  -8  12   8      297.11     2350.67    528.45 o 
  -7  12   8    18605.94    20489.11    996.37 o 
  -6  12   8    41574.14    38311.54   1073.08 o 
  -5  12   8    12429.53    13141.97    644.83 o 
  -4  12   8      429.93      965.28    532.97 o 
  -3  12   8     7491.31     8111.22    539.12 o 
  -2  12   8    53921.39    49313.55   1108.80 o 
  -1  12   8     6262.40     7951.54    518.72 o 
   0  12   8       47.25     2740.61    749.29 o 
   1  12   8     5604.21     6404.54    401.91 o 
   2  12   8    54072.72    48685.18    929.27 o 
   3  12   8     7033.71     8108.63    432.98 o 
   4  12   8      414.99      507.56    260.92 o 
   5  12   8    12294.32    11913.62    445.74 o 
   6  12   8    42371.95    40734.11    766.67 o 
   7  12   8    18813.06    19767.18    622.21 o 
   8  12   8      406.83     2329.32    415.98 o 
   9  12   8    15399.04    15303.52    669.62 o 
  10  12   8    13076.88    12852.99    655.16 o 
  11  12   8     9134.23     9426.96    619.05 o 
  12  12   8      480.70     -160.18    547.77 o 
 -12  13   8     7188.95     7566.41    893.53 o 
 -11  13   8     3854.34     2947.49    557.86 o 
 -10  13   8     8643.20     8549.82    622.46 o 
  -9  13   8     6698.27     6848.60    577.15 o 
  -8  13   8    46608.25    43375.86   1156.11 o 
  -7  13   8     4862.22     5360.40    622.01 o 
  -6  13   8     3950.41     4906.33    537.22 o 
  -5  13   8     1528.60     2165.36    452.22 o 
  -4  13   8     7599.49     8353.70    591.06 o 
  -3  13   8     3763.50     4434.30    489.83 o 
  -2  13   8     1290.45     2777.21    435.77 o 
  -1  13   8     6920.00     7629.13    509.39 o 
   0  13   8    52445.65    51014.57   1075.82 o 
   1  13   8     7223.50     8852.86    519.21 o 
   2  13   8     1163.62     3372.35    447.33 o 
   3  13   8     3789.06     4663.40    444.37 o 
   4  13   8     7930.08     8677.55    471.44 o 
   5  13   8     1516.83     2485.60    575.57 o 
   6  13   8     4256.97     5821.95    433.62 o 
   7  13   8     4822.59     5377.51    504.78 o 
   8  13   8    46958.33    41201.71   1101.43 o 
   9  13   8     6520.12     7268.18    624.94 o 
  10  13   8     8855.66     9537.02    731.01 o 
  11  13   8     4100.88     3882.28    699.25 o 
  12  13   8     7092.52     6880.88    816.71 o 
  13  13   8      543.91     1374.80    777.67 o 
 -12  14   8     5701.66     5953.06    784.17 o 
 -11  14   8    11261.11    10681.49    753.05 o 
 -10  14   8     4511.85     4008.75    600.20 o 
  -9  14   8     9532.89    11191.44    736.71 o 
  -8  14   8     1906.88     2508.06    540.48 o 
  -7  14   8     8557.22     8220.72    656.65 o 
  -6  14   8     1511.81     2049.99    469.40 o 
  -5  14   8    16763.15    16862.21    733.00 o 
  -4  14   8    28376.67    26560.86   1003.15 o 
  -3  14   8    13163.57    13484.71    654.61 o 
  -2  14   8     6599.66     7584.56    538.31 o 
  -1  14   8     2942.78     4082.88    689.31 o 
   0  14   8        0.01     1117.75    389.88 o 
   1  14   8     3090.49     3879.84    454.48 o 
   2  14   8     6541.67     8698.79    545.70 o 
   3  14   8    13113.50    13772.21    636.29 o 
   4  14   8    28135.93    28141.60    837.35 o 
   5  14   8    16901.13    16682.12    686.71 o 
   6  14   8     1572.32     3304.88    405.08 o 
   7  14   8     8984.91     9422.48    628.34 o 
   8  14   8     1878.89     2039.75    499.55 o 
   9  14   8     9707.95    11388.98    837.99 o 
  10  14   8     4640.20     3941.63    653.16 o 
  11  14   8    11859.24     9872.94   1244.70 o 
  12  14   8     5746.42     6687.88   1597.57 o 
 -10  15   8    20865.33    17462.07   1047.38 o 
  -9  15   8     2146.53     2053.20    577.25 o 
  -8  15   8     3497.87     3426.59    603.60 o 
  -7  15   8     6894.26     7169.18    677.92 o 
  -6  15   8    25252.44    24016.75    962.43 o 
  -5  15   8     7431.52     9273.77    798.27 o 
  -4  15   8     3675.79     6064.05    569.68 o 
  -3  15   8    17613.90    17540.41    759.03 o 
  -2  15   8    35035.30    32776.61    965.79 o 
  -1  15   8     2135.50     2978.70    474.28 o 
   0  15   8     2684.22     2424.57    453.76 o 
   1  15   8     2029.05     3801.46    586.26 o 
   2  15   8    34410.00    32165.09    940.77 o 
   3  15   8    17180.56    17193.20    719.75 o 
   4  15   8     3551.54     5049.01    513.33 o 
   5  15   8     7276.63     7992.43    636.94 o 
   6  15   8    26338.88    27553.82   1015.73 o 
   7  15   8     6679.52     8783.75    802.93 o 
   8  15   8     3722.91     3470.08    654.09 o 
   9  15   8     2047.77     3165.27    701.27 o 
  10  15   8    21208.85    19285.04   1434.81 o 
  -9  16   8     6259.32     7830.02   1238.61 o 
  -8  16   8     2650.47     1938.29    607.37 o 
  -7  16   8     3172.12     3086.92    615.11 o 
  -6  16   8     1003.57     1783.05    825.75 o 
  -5  16   8    19207.14    19540.28    907.44 o 
  -4  16   8    11286.21    12203.86    711.89 o 
  -3  16   8     5937.35     8832.65    638.98 o 
  -2  16   8     9165.39     8888.83    637.89 o 
  -1  16   8      639.84      234.98    431.59 o 
   0  16   8      980.86      845.83    451.21 o 
   1  16   8      724.53     1417.70    456.45 o 
   2  16   8     9137.91     9075.30    687.73 o 
   3  16   8     6080.94     8238.47    669.44 o 
   4  16   8    10994.61    12158.46    741.04 o 
   5  16   8    19227.32    18817.22    948.19 o 
   6  16   8      863.17     1396.82    639.74 o 
   7  16   8     3070.17     3894.98    814.28 o 
   8  16   8     2660.22     3989.80    827.55 o 
   9  16   8     6265.72     6192.89   1074.45 o 
  -7  17   8     1157.77     1361.67    682.24 o 
  -6  17   8     5563.59     5725.94    758.01 o 
  -5  17   8     7136.64     8557.92    792.58 o 
  -4  17   8     2906.60     2908.15    578.88 o 
  -3  17   8    20086.28    21810.57    961.29 o 
  -2  17   8     3049.19     2825.93    581.53 o 
  -1  17   8     4838.74     5917.11    744.96 o 
   0  17   8    10026.19    12469.48    893.23 o 
   1  17   8     4994.04     6385.30    726.17 o 
   2  17   8     3065.51     3957.32    682.25 o 
   3  17   8    19933.21    20836.31   1129.15 o 
   4  17   8     2918.15     4561.89    692.32 o 
   5  17   8     7123.20     8827.81    835.72 o 
   6  17   8     5815.79     7371.38    962.78 o 
   7  17   8     1112.34     1233.62    775.20 o 
  -4  18   8     9723.91     8976.81   1353.42 o 
  -3  18   8      686.81     1103.34    625.23 o 
  -2  18   8     5968.86     7759.80    837.65 o 
  -1  18   8     7504.16     7590.63    842.39 o 
   0  18   8     5360.66     5243.42    765.24 o 
   1  18   8     7468.17     8019.84    813.80 o 
   2  18   8     5575.38     5884.08    859.10 o 
   3  18   8      706.48     3069.64    689.83 o 
   4  18   8     9667.40     7927.76   1249.59 o 
   0   1   9     8306.19     8358.15    217.92 o 
   1   1   9     2873.23     3296.00    104.35 o 
  -1   2   9    75716.36    76853.31    949.06 o 
   0   2   9    14119.85    14032.57    235.26 o 
   1   2   9    76162.88    76846.72    902.10 o 
   2   2   9   126720.73   132306.86   1434.12 o 
  -2   3   9    16527.57    17085.45    295.72 o 
  -1   3   9    43336.16    44541.00    598.63 o 
   0   3   9    51455.09    52132.49    697.67 o 
   1   3   9    44727.71    46149.70    588.38 o 
   2   3   9    16600.09    17706.52    290.43 o 
   3   3   9    78029.61    81492.30    918.25 o 
  -3   4   9    30822.46    31685.62    466.65 o 
  -2   4   9    63677.41    65923.88    821.03 o 
  -1   4   9    31955.85    32993.79    452.93 o 
   0   4   9    55570.09    57578.59    709.78 o 
   1   4   9    28421.46    28524.45    432.61 o 
   2   4   9    65102.45    67794.44    804.76 o 
   3   4   9    29823.80    29951.80    415.88 o 
   4   4   9     2412.93     3574.22    171.20 o 
  -4   5   9    16118.99    17772.58    435.32 o 
  -3   5   9    93054.80    93441.66   1061.35 o 
  -2   5   9    86589.44    89470.53   1021.71 o 
  -1   5   9    74588.77    81809.86    924.95 o 
   0   5   9    99712.24   101848.97   1131.41 o 
   1   5   9    71805.85    77345.60    955.99 o 
   2   5   9    85975.45    88885.34   1069.18 o 
   3   5   9    91075.66    90669.06   1056.73 o 
   4   5   9    15408.71    16923.15    324.87 o 
   5   5   9    69969.66    67839.34    850.53 o 
  -5   6   9    61585.62    62072.37    853.04 o 
  -4   6   9     3783.58     4586.56    223.36 o 
  -3   6   9    10246.19    11894.77    315.33 o 
  -2   6   9    68349.37    68248.80    794.80 o 
  -1   6   9    50618.76    49157.54    613.45 o 
   0   6   9    20495.80    18353.54    327.96 o 
   1   6   9    51077.23    50823.38    678.79 o 
   2   6   9    68295.30    68552.91    877.60 o 
   3   6   9     9847.57    11404.54    299.33 o 
   4   6   9     3625.94     3974.42    219.04 o 
   5   6   9    61837.63    61564.87    775.68 o 
   6   6   9    28580.74    27599.50    494.25 o 
  -6   7   9    46381.79    48034.70    824.75 o 
  -5   7   9    30011.09    29956.50    539.92 o 
  -4   7   9    74219.21    74463.40    936.51 o 
  -3   7   9    94325.50    91773.44   1144.90 o 
  -2   7   9     3280.42     4349.90    220.57 o 
  -1   7   9    70701.46    71071.38    898.03 o 
   0   7   9      699.21      658.02    128.77 o 
   1   7   9    68122.33    67444.84    857.92 o 
   2   7   9     3537.55     4652.66    275.67 o 
   3   7   9    91078.62    89736.53   1101.67 o 
   4   7   9    74970.75    74110.62    955.71 o 
   5   7   9    30960.48    31955.19    570.24 o 
   6   7   9    45601.26    46487.53    697.53 o 
   7   7   9     2816.15     2520.28    228.57 o 
  -7   8   9    21885.22    22620.33    542.50 o 
  -6   8   9     1429.33     1935.69    262.18 o 
  -5   8   9     8206.06     9752.46    506.52 o 
  -4   8   9    88719.41    82510.35   1088.75 o 
  -3   8   9    93822.88    91163.02   1176.73 o 
  -2   8   9    11370.75    11844.59    335.27 o 
  -1   8   9    47550.19    47571.96    701.68 o 
   0   8   9     8359.86     9363.63    293.39 o 
   1   8   9    47325.25    48403.28    674.77 o 
   2   8   9    11124.72    12490.08    328.83 o 
   3   8   9    92720.33    92043.65   1132.23 o 
   4   8   9    88186.03    82122.35   1210.00 o 
   5   8   9     8612.17     9867.74    423.20 o 
   6   8   9     2000.51     3197.90    381.67 o 
   7   8   9    20151.13    21017.82    614.05 o 
   8   8   9     4596.91     5095.99    318.98 o 
  -8   9   9     1258.88     1822.03    293.90 o 
  -7   9   9    17733.60    18259.42    571.82 o 
  -6   9   9    24303.69    24759.76    524.98 o 
  -5   9   9    16427.27    16342.66    424.83 o 
  -4   9   9     1742.40     2800.94    239.56 o 
  -3   9   9    36596.88    37786.13    649.63 o 
  -2   9   9    59759.81    57796.05    876.40 o 
  -1   9   9     1464.80     1541.36    190.39 o 
   0   9   9     9968.28    11890.61    357.20 o 
   1   9   9     1316.81     1518.84    169.78 o 
   2   9   9    60639.24    58346.12    807.84 o 
   3   9   9    35982.59    37172.27    587.31 o 
   4   9   9     2103.10     3297.96    310.17 o 
   5   9   9    17186.49    17942.39    499.53 o 
   6   9   9    23074.29    23488.77    633.33 o 
   7   9   9    18329.77    18017.08    595.82 o 
   8   9   9     1350.36     1269.00    312.04 o 
   9   9   9    14093.28    13535.19    534.63 o 
  -9  10   9      813.80     1648.56    496.41 o 
  -8  10   9     2237.00     2502.37    331.78 o 
  -7  10   9    16274.98    17751.04    562.69 o 
  -6  10   9    22670.76    22359.00    604.61 o 
  -5  10   9    15568.73    15791.85    552.21 o 
  -4  10   9    12350.92    13415.87    502.24 o 
  -3  10   9    53706.68    51308.25    877.57 o 
  -2  10   9    14697.20    13445.82    438.32 o 
  -1  10   9    25360.32    24382.88    666.05 o 
   0  10   9     5553.42     5412.64    278.02 o 
   1  10   9    24008.80    23195.04    539.22 o 
   2  10   9    15160.30    15016.07    418.83 o 
   3  10   9    52032.54    49107.93    755.46 o 
   4  10   9    11903.46    12727.31    381.92 o 
   5  10   9    15690.18    16373.44    450.41 o 
   6  10   9    21371.15    21063.37    536.42 o 
   7  10   9    16258.61    16699.11    506.09 o 
   8  10   9     1954.71     2269.99    335.10 o 
   9  10   9      640.83     1383.65    377.20 o 
  10  10   9    18486.52    18101.33    637.89 o 
 -10  11   9     4452.73     5595.17    497.55 o 
  -9  11   9     2525.40     3187.56    416.64 o 
  -8  11   9    47063.34    40924.18   1088.72 o 
  -7  11   9     3570.17     3928.30    481.36 o 
  -6  11   9     1609.67     3151.99    598.42 o 
  -5  11   9     8767.68     8652.53    539.33 o 
  -4  11   9    10679.12    10663.33    568.31 o 
  -3  11   9     5509.20     5432.25    450.52 o 
  -2  11   9    31493.38    29923.95    944.16 o 
  -1  11   9    50601.32    50262.62    912.38 o 
   0  11   9      257.47      404.75    231.82 o 
   1  11   9    50013.57    48943.50    839.70 o 
   2  11   9    33000.34    31894.46    747.72 o 
   3  11   9     5501.12     6393.24    338.27 o 
   4  11   9    10843.42    10782.44    412.42 o 
   5  11   9     7691.43     8356.63    392.10 o 
   6  11   9     1787.79     3564.98    388.42 o 
   7  11   9     3828.68     4364.68    388.89 o 
   8  11   9    48529.31    43715.84    950.58 o 
   9  11   9     2780.69     4009.00    443.59 o 
  10  11   9     4606.22     5839.95    504.23 o 
  11  11   9     7846.86     7189.97    554.23 o 
 -11  12   9     1355.93     1830.10    474.73 o 
 -10  12   9     3123.05     4001.27    498.25 o 
  -9  12   9    13676.79    13618.84    665.08 o 
  -8  12   9    12603.95    12772.95    699.63 o 
  -7  12   9    37401.11    37682.18   1029.04 o 
  -6  12   9     8404.90     9935.30    602.68 o 
  -5  12   9     2367.25     3179.27    443.73 o 
  -4  12   9    14715.65    13493.61    647.25 o 
  -3  12   9    31995.77    30291.12    819.84 o 
  -2  12   9    16464.29    18803.72    860.84 o 
  -1  12   9     2842.78     3434.19    542.79 o 
   0  12   9    86073.86    76599.02   1350.09 o 
   1  12   9     2857.52     3565.27    405.98 o 
   2  12   9    15468.69    17843.12    577.30 o 
   3  12   9    31685.33    31175.59    760.14 o 
   4  12   9    14374.12    13147.06    515.19 o 
   5  12   9     2194.28     2380.51    319.16 o 
   6  12   9     8743.43     9164.38    454.44 o 
   7  12   9    38128.46    36686.91    815.56 o 
   8  12   9    12713.21    13296.15    589.58 o 
   9  12   9    13440.36    14549.40    719.68 o 
  10  12   9     2922.98     3903.92    483.77 o 
  11  12   9     1251.73      560.47    425.65 o 
  12  12   9     1361.73     1750.37    570.41 o 
 -12  13   9       41.00      721.66    527.60 o 
 -11  13   9     1578.07     1975.03    531.33 o 
 -10  13   9     7255.88     7574.26    653.12 o 
  -9  13   9    12168.62    12795.17    683.74 o 
  -8  13   9     7969.60    10668.29    937.66 o 
  -7  13   9     8334.73    10770.58    734.58 o 
  -6  13   9     7847.16     7527.56    542.93 o 
  -5  13   9    23466.46    21282.42    768.80 o 
  -4  13   9     5175.11     6117.60    492.75 o 
  -3  13   9     9436.16     8910.74    554.25 o 
  -2  13   9    44738.59    40796.49   1002.94 o 
  -1  13   9    26836.24    28634.26    923.93 o 
   0  13   9      466.37     1484.32    368.06 o 
   1  13   9    27512.27    29334.10    817.85 o 
   2  13   9    44958.94    41862.17    947.24 o 
   3  13   9     9889.34    10270.88    550.21 o 
   4  13   9     4737.85     5938.51    425.40 o 
   5  13   9    24294.47    22800.03    681.42 o 
   6  13   9     8248.03     9259.00    499.96 o 
   7  13   9     8497.12    11262.81    580.59 o 
   8  13   9     7817.07     9229.80    603.71 o 
   9  13   9    11992.76    12396.62    750.41 o 
  10  13   9     7143.19     6698.71    636.68 o 
  11  13   9     1588.95     2062.12    533.02 o 
  12  13   9       46.88      236.53    665.78 o 
  13  13   9     2022.86     2389.14    903.87 o 
 -11  14   9     2379.86     2865.89    571.05 o 
 -10  14   9     8244.24     7728.14    666.33 o 
  -9  14   9     9117.54     8653.88    645.23 o 
  -8  14   9     5362.06     6641.27    716.78 o 
  -7  14   9     5543.50     5907.19    608.72 o 
  -6  14   9    21776.90    20148.05    863.14 o 
  -5  14   9      316.54     2206.16    503.83 o 
  -4  14   9    10426.47    10893.16    620.92 o 
  -3  14   9    12794.50    13425.41    649.29 o 
  -2  14   9     7502.96     8119.51    561.85 o 
  -1  14   9    33584.16    31896.83    904.59 o 
   0  14   9      217.11     1433.53    398.51 o 
   1  14   9    34319.95    32170.31    900.27 o 
   2  14   9     7915.82     9652.06    563.81 o 
   3  14   9    11967.00    12992.50    617.56 o 
   4  14   9    10879.90    12527.19    607.15 o 
   5  14   9      337.82     1563.02    395.92 o 
   6  14   9    22389.76    20614.35    741.33 o 
   7  14   9     5629.25     5537.41    507.39 o 
   8  14   9     5594.48     8019.12    862.22 o 
   9  14   9     9037.21     8792.94    775.73 o 
  10  14   9     8194.39     8276.04    780.05 o 
  11  14   9     2397.29     4366.95    864.05 o 
 -10  15   9     2091.19     1637.44    571.73 o 
  -9  15   9     8108.30     7586.55    703.79 o 
  -8  15   9      389.83      -56.68    566.78 o 
  -7  15   9     9989.43     9954.38    717.93 o 
  -6  15   9     4599.83     5635.47    750.24 o 
  -5  15   9    15185.95    16139.41    764.49 o 
  -4  15   9    29753.39    29406.59    943.66 o 
  -3  15   9     9123.44    10645.42    639.00 o 
  -2  15   9     1347.49     3110.00    471.55 o 
  -1  15   9     3453.20     4266.19    637.86 o 
   0  15   9     4063.56     3319.68    475.52 o 
   1  15   9     3757.74     4238.78    531.24 o 
   2  15   9     1447.77     3201.26    469.05 o 
   3  15   9     8654.46    10682.86    611.11 o 
   4  15   9    28876.94    30165.05    909.43 o 
   5  15   9    15409.90    16370.02    800.98 o 
   6  15   9     4558.06     5547.14    654.16 o 
   7  15   9     9627.01     8953.67   1117.40 o 
   8  15   9      410.52      590.32    567.65 o 
   9  15   9     7976.36     7716.89    861.28 o 
  10  15   9     2184.65     2868.63    701.04 o 
  -9  16   9     3503.08     4439.57   1119.71 o 
  -8  16   9      821.67      538.69    558.57 o 
  -7  16   9     9380.65    10184.81    756.39 o 
  -6  16   9       83.52      515.55    536.18 o 
  -5  16   9    12051.25    12566.59    780.12 o 
  -4  16   9    18392.62    18269.98    823.47 o 
  -3  16   9     4595.42     4844.19    554.05 o 
  -2  16   9    10609.52    12234.49    692.02 o 
  -1  16   9     3498.96     4567.28    530.69 o 
   0  16   9     4286.87     2460.91    486.86 o 
   1  16   9     3630.02     4549.70    532.66 o 
   2  16   9     9932.31    10833.95    736.03 o 
   3  16   9     4240.14     5400.90    608.45 o 
   4  16   9    17884.62    19607.83    906.36 o 
   5  16   9    12080.51    12751.69    758.67 o 
   6  16   9       85.85      806.93    555.09 o 
   7  16   9     9731.58     8165.23    942.81 o 
   8  16   9      786.52     1285.38    714.23 o 
   9  16   9     3576.33     3598.04    896.90 o 
  -7  17   9       25.36      114.73    809.94 o 
  -6  17   9    16093.24    17272.41   1018.48 o 
  -5  17   9     1163.54     3269.28    665.45 o 
  -4  17   9     6153.90     7641.20    679.30 o 
  -3  17   9    14589.46    14960.76    836.91 o 
  -2  17   9     1306.04     2250.00    581.96 o 
  -1  17   9    10412.23     8141.44    896.88 o 
   0  17   9      544.89     1618.34    702.14 o 
   1  17   9    10492.75    11275.10   1247.58 o 
   2  17   9     1408.62     2025.84    649.63 o 
   3  17   9    14661.75    15061.13   1004.30 o 
   4  17   9     6062.41     8136.13    786.80 o 
   5  17   9     1161.04     1716.21    750.75 o 
   6  17   9    16059.34    17917.97   1422.36 o 
   7  17   9       21.47     1924.58    795.02 o 
  -3  18   9     5845.22     5439.15    745.10 o 
  -2  18   9    10377.60     9184.02    887.68 o 
  -1  18   9     6332.53     7642.49    841.37 o 
   0  18   9      376.16      632.36    637.70 o 
   1  18   9     6351.28     6820.07    888.02 o 
   2  18   9    10829.53     9994.53    864.38 o 
   3  18   9     5821.28     5957.21    772.32 o 
   0   1  10    28273.57    26726.38    342.38 o 
   1   1  10    12860.96    12355.78    214.93 o 
  -1   2  10    65476.40    65826.64    803.89 o 
   0   2  10     9194.95     9087.66    191.00 o 
   1   2  10    67431.77    68348.52    849.72 o 
   2   2  10      157.49      181.46     80.93 o 
  -2   3  10   264406.38   271351.16   2909.58 o 
  -1   3  10    30208.20    29849.49    458.47 o 
   0   3  10    32109.25    30710.99    466.68 o 
   1   3  10    30677.59    30545.51    412.91 o 
   2   3  10   265817.62   275944.34   2885.45 o 
   3   3  10     2321.33     2554.64    134.48 o 
  -3   4  10    96996.09    95105.07   1124.30 o 
  -2   4  10    12664.68    14608.38    293.44 o 
  -1   4  10    85484.83    85515.99   1029.97 o 
   0   4  10     1315.89     1153.12    116.81 o 
   1   4  10    90502.83    90147.98   1061.18 o 
   2   4  10    12885.44    14900.86    279.02 o 
   3   4  10    96408.66    95635.88   1075.24 o 
   4   4  10     6316.16     7019.48    215.60 o 
  -4   5  10    22994.47    22732.50    402.09 o 
  -3   5  10     5405.06     6533.02    253.57 o 
  -2   5  10    46221.29    45598.39    601.05 o 
  -1   5  10   119074.25   118556.77   1388.08 o 
   0   5  10     7716.57     7398.32    223.28 o 
   1   5  10   121782.64   122141.06   1377.85 o 
   2   5  10    48496.46    47809.34    661.86 o 
   3   5  10     4916.44     5659.77    203.95 o 
   4   5  10    21170.65    19655.37    350.30 o 
   5   5  10     7557.60     8652.88    263.64 o 
  -5   6  10    29032.56    30057.67    523.49 o 
  -4   6  10     4830.06     5464.69    238.25 o 
  -3   6  10    78419.65    78947.09    958.90 o 
  -2   6  10    26614.03    24908.66    409.06 o 
  -1   6  10    13428.04    14378.73    322.89 o 
   0   6  10   111871.94   110862.64   1242.81 o 
   1   6  10    14382.44    15257.04    318.78 o 
   2   6  10    26734.09    25333.54    440.42 o 
   3   6  10    79320.52    80567.83   1006.86 o 
   4   6  10     4658.75     5301.42    205.18 o 
   5   6  10    26195.29    27229.69    472.71 o 
   6   6  10    23274.54    23735.42    459.84 o 
  -6   7  10    21937.23    23397.78    492.30 o 
  -5   7  10    91210.66    90077.40   1170.35 o 
  -4   7  10    32943.11    34468.37    508.89 o 
  -3   7  10    37052.09    39950.03    579.04 o 
  -2   7  10     6970.42     7057.94    233.09 o 
  -1   7  10    11759.99    13103.24    385.97 o 
   0   7  10    12932.41    14346.26    305.72 o 
   1   7  10    11492.40    12923.08    305.35 o 
   2   7  10     7174.87     7548.56    265.77 o 
   3   7  10    37091.73    39037.04    597.29 o 
   4   7  10    32483.58    33516.88    575.76 o 
   5   7  10    90301.66    90268.88   1112.63 o 
   6   7  10    22669.73    23690.38    465.94 o 
   7   7  10    16775.23    16018.43    405.72 o 
  -7   8  10     2626.27     3013.49    268.38 o 
  -6   8  10   103165.62    96601.45   1269.13 o 
  -5   8  10    22680.66    22788.56    452.54 o 
  -4   8  10     6680.92     7893.14    315.73 o 
  -3   8  10    10294.31    11685.60    386.68 o 
  -2   8  10    67208.28    64712.46    866.56 o 
  -1   8  10    21037.00    20565.94    415.61 o 
   0   8  10      247.77      431.56    123.64 o 
   1   8  10    20675.48    20068.67    412.45 o 
   2   8  10    64959.76    62153.33    836.28 o 
   3   8  10    10788.70    12367.60    344.54 o 
   4   8  10     5936.94     6730.33    293.81 o 
   5   8  10    22505.81    22317.23    493.68 o 
   6   8  10   105345.09    98740.45   1224.70 o 
   7   8  10     2755.48     2674.50    241.44 o 
   8   8  10    32837.25    29428.34    643.03 o 
  -8   9  10     5303.54     5835.14    407.96 o 
  -7   9  10    15589.38    16048.74    489.13 o 
  -6   9  10     2494.10     3451.86    266.66 o 
  -5   9  10    16896.75    16389.74    515.92 o 
  -4   9  10    82989.17    76372.45   1002.96 o 
  -3   9  10    13974.27    14975.06    457.59 o 
  -2   9  10    21575.55    21835.98    455.67 o 
  -1   9  10    17183.13    18939.87    486.01 o 
   0   9  10    57196.95    55803.62   1343.27 o 
   1   9  10    17462.07    18866.90    472.15 o 
   2   9  10    21764.60    21971.81    449.70 o 
   3   9  10    13911.19    15539.32    392.98 o 
   4   9  10    82606.59    78961.96   1030.51 o 
   5   9  10    15653.05    15946.75    504.68 o 
   6   9  10     2822.57     3818.86    292.28 o 
   7   9  10    15709.01    15589.45    498.93 o 
   8   9  10     5250.19     6176.77    403.38 o 
   9   9  10      739.05     1172.94    325.13 o 
  -9  10  10     8923.45     9456.15    461.33 o 
  -8  10  10    28980.20    27090.96    674.25 o 
  -7  10  10     7323.43     8339.75    410.15 o 
  -6  10  10    37880.75    34989.79    720.72 o 
  -5  10  10    27458.18    26097.85    646.11 o 
  -4  10  10     2259.48     2231.51    314.82 o 
  -3  10  10    27572.90    26286.47    849.98 o 
  -2  10  10     1357.22     2034.44    320.75 o 
  -1  10  10     7945.66     8968.23    317.40 o 
   0  10  10    34058.79    31618.71    649.76 o 
   1  10  10     7011.70     7037.94    311.70 o 
   2  10  10     1463.81     2120.87    244.29 o 
   3  10  10    29402.46    29453.04    549.14 o 
   4  10  10     2433.90     2789.90    243.87 o 
   5  10  10    27840.32    27686.82    637.41 o 
   6  10  10    37900.33    36309.25    681.15 o 
   7  10  10     7721.82     7995.43    387.35 o 
   8  10  10    29869.82    29042.52    727.12 o 
   9  10  10     8612.37     9758.98    542.08 o 
  10  10  10     9728.24    10295.57    574.58 o 
 -10  11  10    19622.94    19517.27    785.98 o 
  -9  11  10    10013.20     9812.39    537.62 o 
  -8  11  10     1540.01     2417.61    410.42 o 
  -7  11  10    16656.58    18410.12    703.21 o 
  -6  11  10    21607.64    20699.70    702.87 o 
  -5  11  10     3569.80     3416.24    392.35 o 
  -4  11  10      485.23      722.60    322.24 o 
  -3  11  10      237.65      663.34    333.56 o 
  -2  11  10    22518.45    21138.94    665.90 o 
  -1  11  10     8852.21     9587.37    706.36 o 
   0  11  10      788.89     1623.53    380.90 o 
   1  11  10     9916.42    10844.39    436.17 o 
   2  11  10    21471.49    20991.73    520.35 o 
   3  11  10      185.59      873.26    242.41 o 
   4  11  10      400.72      858.53    252.18 o 
   5  11  10     3467.05     3684.05    316.74 o 
   6  11  10    21278.66    21488.05    536.53 o 
   7  11  10    15827.43    16954.49    546.46 o 
   8  11  10     1820.88     3476.72    442.49 o 
   9  11  10    10151.98    10523.01    567.98 o 
  10  11  10    19705.99    18981.02    729.43 o 
  11  11  10    24389.79    23921.41    823.24 o 
 -11  12  10      346.26      197.64    432.58 o 
 -10  12  10    10807.88    11967.85    659.13 o 
  -9  12  10    30682.05    30246.32   1126.44 o 
  -8  12  10    23199.69    25208.29   1016.00 o 
  -7  12  10    15754.97    16388.11    739.76 o 
  -6  12  10    18218.51    18214.82    696.19 o 
  -5  12  10     4745.91     5106.28    463.98 o 
  -4  12  10      478.42      770.54    354.46 o 
  -3  12  10    10198.33    11143.64    640.62 o 
  -2  12  10     2509.70     4036.20    434.92 o 
  -1  12  10    43723.63    42428.53    950.71 o 
   0  12  10    31213.27    31252.34   1081.07 o 
   1  12  10    43391.01    42071.35    926.19 o 
   2  12  10     2420.64     4446.80    394.23 o 
   3  12  10     9735.36    11055.60    485.79 o 
   4  12  10      436.77     1150.02    307.79 o 
   5  12  10     5160.74     5871.96    388.82 o 
   6  12  10    17910.20    17310.28    589.01 o 
   7  12  10    15883.52    15661.82    612.73 o 
   8  12  10    22784.32    23711.30    841.43 o 
   9  12  10    31496.49    30422.93   1028.14 o 
  10  12  10    10675.79    11248.08    674.29 o 
  11  12  10      424.44      108.52    447.69 o 
  12  12  10    19163.05    18296.22    853.90 o 
 -12  13  10     3030.42     2455.88    597.00 o 
 -11  13  10    12126.95    11500.07    755.37 o 
 -10  13  10      512.26      173.25    453.95 o 
  -9  13  10    17022.82    17486.87    764.28 o 
  -8  13  10      987.05     1350.21    484.48 o 
  -7  13  10    58412.80    52330.35   1237.25 o 
  -6  13  10     5855.95     6009.17    558.98 o 
  -5  13  10     5440.25     6390.08    535.23 o 
  -4  13  10    10522.06    10012.29    691.16 o 
  -3  13  10     8564.52     9248.90    588.92 o 
  -2  13  10     3778.98     5600.01    629.92 o 
  -1  13  10    42327.46    41218.84    970.54 o 
   0  13  10      335.44      888.95    354.45 o 
   1  13  10    41697.93    42402.02    959.26 o 
   2  13  10     3838.71     5114.07    438.96 o 
   3  13  10     8647.14    11279.40   1039.31 o 
   4  13  10    10369.62    11295.92    610.46 o 
   5  13  10     5412.12     7281.70    624.46 o 
   6  13  10     6014.15     6951.72    482.45 o 
   7  13  10    59164.67    52035.09   1120.64 o 
   8  13  10      940.10     1521.73    434.09 o 
   9  13  10    17143.30    17652.57    842.07 o 
  10  13  10      399.91      992.37    460.25 o 
  11  13  10    12245.98    12190.13    827.17 o 
  12  13  10     3267.83     2532.54    708.08 o 
 -11  14  10    13360.94    12888.91    809.34 o 
 -10  14  10     4077.03     5284.21    619.08 o 
  -9  14  10      602.37     1559.43    494.06 o 
  -8  14  10    21591.82    21549.02    918.07 o 
  -7  14  10     1631.39     1277.36    498.54 o 
  -6  14  10     6436.85     6888.73    653.85 o 
  -5  14  10     9639.36    11088.45    630.68 o 
  -4  14  10    10876.80     9888.26    609.25 o 
  -3  14  10    19868.08    19693.84    756.57 o 
  -2  14  10     4819.44     5963.55    506.75 o 
  -1  14  10      246.52     1412.22    405.26 o 
   0  14  10    26491.29    26001.87    831.45 o 
   1  14  10      236.13     1626.75    396.37 o 
   2  14  10     4631.21     5592.41    489.14 o 
   3  14  10    19309.51    19239.74    719.86 o 
   4  14  10    10985.76    11265.15    600.26 o 
   5  14  10     9774.31    10762.80    584.01 o 
   6  14  10     6718.37     7804.66    558.01 o 
   7  14  10     1562.01     2496.85    476.45 o 
   8  14  10    21181.19    21568.38    935.44 o 
   9  14  10      506.46     1509.71    575.31 o 
  10  14  10     4410.56     4976.60    697.23 o 
  11  14  10    13348.55    12364.96   1038.70 o 
 -10  15  10     3888.56     2419.35    581.68 o 
  -9  15  10     7515.42     7665.46    635.80 o 
  -8  15  10      508.11      537.17    532.07 o 
  -7  15  10     2015.59     2892.12    573.52 o 
  -6  15  10     1378.07     2296.17    739.01 o 
  -5  15  10    25083.56    24373.47    959.21 o 
  -4  15  10     2652.50     3451.64    501.53 o 
  -3  15  10    19953.85    21115.97   1244.94 o 
  -2  15  10     5025.61     4893.54    516.24 o 
  -1  15  10     2101.20     1812.82    450.49 o 
   0  15  10      743.58      194.20    396.80 o 
   1  15  10     1855.95     2155.89    443.79 o 
   2  15  10     5280.01     5424.65    515.49 o 
   3  15  10    19714.04    20810.20    787.74 o 
   4  15  10     2858.44     4921.05    505.47 o 
   5  15  10    25920.96    25293.03    858.48 o 
   6  15  10     1461.29     2387.43    580.29 o 
   7  15  10     1947.47     3573.56    647.36 o 
   8  15  10      458.32     1215.53    556.94 o 
   9  15  10     7792.37    10280.87   2360.71 o 
  10  15  10     3897.24     4612.24    843.07 o 
  -9  16  10      172.30     1233.72   1360.10 o 
  -8  16  10     4678.52     3741.55    644.53 o 
  -7  16  10      372.63     1847.36    606.96 o 
  -6  16  10     9990.21     8810.61    734.23 o 
  -5  16  10     5021.46     5689.82    663.86 o 
  -4  16  10     4748.92     4316.64    559.34 o 
  -3  16  10    11474.64    12204.96    710.69 o 
  -2  16  10    12335.24    11960.64    766.09 o 
  -1  16  10     9142.78     9363.67    680.87 o 
   0  16  10       62.13      115.48    436.02 o 
   1  16  10     9271.30     9490.93    638.82 o 
   2  16  10    12164.42    12251.52    683.14 o 
   3  16  10    11189.25    12466.74    765.96 o 
   4  16  10     4792.79     6980.73    629.77 o 
   5  16  10     5358.84     7216.11    644.79 o 
   6  16  10    10347.96    11001.99    831.52 o 
   7  16  10      300.86     1359.91    618.98 o 
   8  16  10     4556.69     3783.82   1203.01 o 
   9  16  10      163.73      987.12   1804.48 o 
  -6  17  10      485.84     1869.89    612.68 o 
  -5  17  10     3308.46     3978.39    644.58 o 
  -4  17  10    34372.57    30200.64   1136.22 o 
  -3  17  10     2536.09     2131.92    530.68 o 
  -2  17  10     5189.77     5375.24    605.62 o 
  -1  17  10     2873.14     2900.25    607.07 o 
   0  17  10     4427.23     4604.97    702.13 o 
   1  17  10     2788.05     4333.86    671.29 o 
   2  17  10     5356.87     6567.59    736.72 o 
   3  17  10     2624.33     3796.68    665.23 o 
   4  17  10    33816.23    31992.14   1236.10 o 
   5  17  10     3211.23     3543.83    716.98 o 
   6  17  10      534.46     2248.17    817.45 o 
  -3  18  10     2557.64     3366.27    682.48 o 
  -2  18  10     2359.66     1986.36    698.99 o 
  -1  18  10     8675.45     7921.25    813.71 o 
   0  18  10    11164.74    10311.18    902.57 o 
   1  18  10     8564.89     7319.88    802.63 o 
   2  18  10     2229.99     2748.46    697.78 o 
   3  18  10     2821.50     3511.45    702.87 o 
   0   1  11   155070.89   153874.25   1631.15 o 
   1   1  11      181.03      606.27     80.12 o 
  -1   2  11   135557.44   136532.98   1456.35 o 
   0   2  11    85827.20    83437.29    977.66 o 
   1   2  11   132137.95   132750.78   1605.72 o 
   2   2  11    27508.88    27845.69    385.44 o 
  -2   3  11    48340.27    46456.79    629.20 o 
  -1   3  11    48085.78    49816.07    690.00 o 
   0   3  11    33596.65    32431.47    490.51 o 
   1   3  11    50353.09    51917.64    661.73 o 
   2   3  11    51020.64    49679.34    647.00 o 
   3   3  11    20861.44    19668.14    325.67 o 
  -3   4  11    39898.80    42316.59    594.76 o 
  -2   4  11     7558.03     7908.27    222.89 o 
  -1   4  11   153861.94   154873.50   1721.35 o 
   0   4  11    80684.80    77674.52   1013.35 o 
   1   4  11   154449.53   155207.11   1874.30 o 
   2   4  11     8268.73     8336.36    215.05 o 
   3   4  11    41117.06    44796.52    619.61 o 
   4   4  11     1267.10     1734.21    142.70 o 
  -4   5  11     4317.25     4673.92    212.50 o 
  -3   5  11    27047.86    27582.54    457.91 o 
  -2   5  11    16903.51    16654.55    312.15 o 
  -1   5  11    92682.84    95264.95   1115.12 o 
   0   5  11       42.70      251.96    109.48 o 
   1   5  11    88407.23    90354.39   1093.77 o 
   2   5  11    17862.65    17474.05    350.00 o 
   3   5  11    27515.45    28291.78    432.00 o 
   4   5  11     3836.53     4206.92    187.78 o 
   5   5  11    96879.95    99417.84   1164.55 o 
  -5   6  11     3331.60     3828.28    231.22 o 
  -4   6  11    27039.03    27418.80    482.97 o 
  -3   6  11    82878.01    82014.40    980.92 o 
  -2   6  11    25538.18    24396.06    403.27 o 
  -1   6  11    36061.63    35015.71    542.01 o 
   0   6  11     2079.66     3053.40    191.20 o 
   1   6  11    35590.54    35046.98    525.05 o 
   2   6  11    24938.95    24715.58    433.12 o 
   3   6  11    82674.77    81470.12   1027.83 o 
   4   6  11    26823.57    26793.45    427.19 o 
   5   6  11     3811.35     3987.97    230.60 o 
   6   6  11    42083.77    41196.34    629.09 o 
  -6   7  11     8397.25     8432.80    329.31 o 
  -5   7  11    24882.70    25955.91    513.16 o 
  -4   7  11    74108.23    72141.77    912.97 o 
  -3   7  11    54888.03    54099.84    721.86 o 
  -2   7  11    79054.72    79824.88   1025.46 o 
  -1   7  11    23976.05    22578.41    397.34 o 
   0   7  11    55240.78    56691.78    731.82 o 
   1   7  11    23860.71    22769.26    402.07 o 
   2   7  11    77934.98    80140.15   1020.13 o 
   3   7  11    53618.39    52317.90    759.17 o 
   4   7  11    73353.20    70358.08    956.93 o 
   5   7  11    25184.03    26029.04    487.52 o 
   6   7  11     7852.62     8158.11    296.33 o 
   7   7  11    16067.01    16583.49    414.34 o 
  -7   8  11     8133.69     8792.62    415.45 o 
  -6   8  11     7658.42     9041.74    424.56 o 
  -5   8  11    24235.73    24175.29    536.05 o 
  -4   8  11    39749.27    35744.27    570.12 o 
  -3   8  11    73556.53    69045.31    893.50 o 
  -2   8  11    30558.95    30389.65    517.78 o 
  -1   8  11    10801.65    10899.69    309.91 o 
   0   8  11      246.12      664.29    127.11 o 
   1   8  11    10105.17    10712.65    296.24 o 
   2   8  11    30033.79    29865.88    528.77 o 
   3   8  11    73289.08    69259.66    946.64 o 
   4   8  11    40410.35    37086.18    813.74 o 
   5   8  11    25048.99    25004.37    515.50 o 
   6   8  11     7192.00     7804.69    313.45 o 
   7   8  11     8908.38     9737.41    378.35 o 
   8   8  11     6953.88     7295.60    377.24 o 
  -8   9  11    35285.91    33483.56    949.38 o 
  -7   9  11     7404.42     8277.95    430.65 o 
  -6   9  11    32151.20    31701.10    618.39 o 
  -5   9  11    12924.68    13215.34    399.49 o 
  -4   9  11    39483.20    37203.05    642.11 o 
  -3   9  11    16277.98    16965.34    402.09 o 
  -2   9  11     7444.25     7632.98    280.94 o 
  -1   9  11    11432.80    13504.87    617.35 o 
   0   9  11    23271.17    23146.59    542.61 o 
   1   9  11    10905.63    12515.12    335.46 o 
   2   9  11     7141.97     7220.73    284.28 o 
   3   9  11    15939.73    16677.26    425.66 o 
   4   9  11    41000.36    39599.15    643.73 o 
   5   9  11    12726.40    12799.81    440.44 o 
   6   9  11    31768.35    32845.21    631.17 o 
   7   9  11     6909.58     7626.49    389.35 o 
   8   9  11    34122.68    32608.98    749.42 o 
   9   9  11     3509.76     3684.23    373.15 o 
  -9  10  11    13823.98    14163.27    573.78 o 
  -8  10  11    36572.82    33504.78    798.17 o 
  -7  10  11    13863.93    14602.71    596.10 o 
  -6  10  11     5325.59     6204.60    411.06 o 
  -5  10  11    14636.31    14274.32    480.95 o 
  -4  10  11     4816.07     5211.94    344.67 o 
  -3  10  11     1935.79     2877.05    287.00 o 
  -2  10  11    42944.00    42336.53    753.52 o 
  -1  10  11     7596.62     9258.95    390.67 o 
   0  10  11    15588.54    17190.39    434.67 o 
   1  10  11     6968.09     8621.95    335.63 o 
   2  10  11    43859.18    44826.03    728.19 o 
   3  10  11     2135.16     3092.99    250.51 o 
   4  10  11     4572.91     5823.17    301.25 o 
   5  10  11    14776.92    16200.03    463.36 o 
   6  10  11     5341.33     6644.14    357.60 o 
   7  10  11    13909.60    14369.43    478.36 o 
   8  10  11    36765.34    34308.64   1079.96 o 
   9  10  11    14023.19    15472.92    642.44 o 
  10  10  11    13422.58    13006.23    622.86 o 
 -10  11  11     4625.48     5040.05    498.21 o 
  -9  11  11     7746.04     8229.04    514.23 o 
  -8  11  11    10286.69    11715.71    563.19 o 
  -7  11  11    52583.36    49674.40   1065.20 o 
  -6  11  11     3127.54     4714.21    428.43 o 
  -5  11  11     7971.22     7906.41    485.88 o 
  -4  11  11    11895.03    11414.11    544.86 o 
  -3  11  11    36159.85    35241.04   1098.88 o 
  -2  11  11    35368.58    32752.01    810.67 o 
  -1  11  11     2463.41     2602.67    349.27 o 
   0  11  11    62662.18    56572.95   1070.44 o 
   1  11  11     2193.20     2779.13    308.30 o 
   2  11  11    33817.30    32287.36    673.60 o 
   3  11  11    35585.97    34382.48    703.55 o 
   4  11  11    11174.98    11234.18    426.61 o 
   5  11  11     7554.21     7956.58    387.99 o 
   6  11  11     2929.70     4315.65    335.21 o 
   7  11  11    53969.86    51364.36    918.70 o 
   8  11  11    11133.94    12202.48    540.66 o 
   9  11  11     7810.69     9337.17    550.29 o 
  10  11  11     5042.96     6397.12    497.32 o 
  11  11  11     5748.33     6841.50    549.99 o 
 -11  12  11     1123.34     2374.56    466.13 o 
 -10  12  11     6564.43     7290.26    570.93 o 
  -9  12  11     1225.52     2900.84    454.02 o 
  -8  12  11    36608.18    35222.54   1014.90 o 
  -7  12  11     4465.46     5282.42    523.99 o 
  -6  12  11     1470.08     2732.88    416.53 o 
  -5  12  11     3339.36     2545.28    401.46 o 
  -4  12  11    12770.60    11560.76    574.91 o 
  -3  12  11    11711.84    12640.92    581.09 o 
  -2  12  11    52129.79    49857.30   1043.43 o 
  -1  12  11    42983.20    41925.26    936.66 o 
   0  12  11    10546.20    12456.79    568.23 o 
   1  12  11    41464.35    40152.29    904.79 o 
   2  12  11    53173.26    49705.27   1016.17 o 
   3  12  11    10938.91    12273.78    652.53 o 
   4  12  11    12888.49    12845.70    520.65 o 
   5  12  11     3235.78     2792.42    326.88 o 
   6  12  11     1696.45     3082.45    381.52 o 
   7  12  11     4480.04     6769.17    470.55 o 
   8  12  11    36725.25    34690.57   1079.85 o 
   9  12  11     1164.02     3204.70    582.04 o 
  10  12  11     6564.48     5935.50    640.84 o 
  11  12  11     1106.92     2266.50    492.99 o 
  12  12  11      323.82     1771.29    509.38 o 
 -12  13  11      946.99     2125.35    596.26 o 
 -11  13  11     6664.28     8128.57    800.75 o 
 -10  13  11     4915.74     4257.25    559.24 o 
  -9  13  11    10149.37    11023.10    651.19 o 
  -8  13  11     3618.23     3895.81    553.39 o 
  -7  13  11     6458.63     9330.26    641.92 o 
  -6  13  11     9456.19    10440.70    657.04 o 
  -5  13  11    13584.89    13454.23    646.43 o 
  -4  13  11    12918.98    11798.88    610.33 o 
  -3  13  11    29116.87    30633.08    863.91 o 
  -2  13  11     8496.88     9197.05    589.25 o 
  -1  13  11    24258.64    23722.94    767.32 o 
   0  13  11    19914.44    19835.32    703.94 o 
   1  13  11    24847.74    24471.21    762.33 o 
   2  13  11     8689.15     9154.19    535.99 o 
   3  13  11    29056.11    29456.78    829.96 o 
   4  13  11    13010.71    13423.56    608.13 o 
   5  13  11    13897.07    14360.44    570.25 o 
   6  13  11    10041.21    10568.21    542.46 o 
   7  13  11     6863.80     9922.38    559.79 o 
   8  13  11     3483.29     4073.39    535.96 o 
   9  13  11     9896.60    10675.24    904.46 o 
  10  13  11     4886.04     4705.05    576.46 o 
  11  13  11     6700.80     7587.93   1369.93 o 
  12  13  11     1008.06     2140.80    697.75 o 
 -11  14  11      681.76     2097.11    548.57 o 
 -10  14  11     3434.85     3822.83    583.33 o 
  -9  14  11    19799.38    18078.90    903.29 o 
  -8  14  11     3347.16     4329.49    579.27 o 
  -7  14  11    12664.76    13322.05    759.08 o 
  -6  14  11     5449.16     5493.00    599.04 o 
  -5  14  11    19832.26    19436.61    773.24 o 
  -4  14  11     3199.75     4084.51    508.71 o 
  -3  14  11      860.79     1728.30    431.73 o 
  -2  14  11    27706.09    28369.19   1151.00 o 
  -1  14  11     9715.59     9138.88    572.45 o 
   0  14  11     7410.28     8080.41    553.24 o 
   1  14  11     9714.13     9606.91    588.80 o 
   2  14  11    27789.44    28328.22    852.90 o 
   3  14  11      843.53     2166.45    400.70 o 
   4  14  11     3277.07     6142.14    830.31 o 
   5  14  11    19593.00    18688.13    772.67 o 
   6  14  11     5549.01     5802.70    563.43 o 
   7  14  11    12478.23    12513.91    974.28 o 
   8  14  11     3189.60     4258.22    588.47 o 
   9  14  11    19723.66    18778.26   1178.67 o 
  10  14  11     3388.37     3999.08    650.50 o 
  11  14  11      764.39     1568.11    583.64 o 
 -10  15  11      701.87     1174.50    530.09 o 
  -9  15  11      161.90      427.57    516.04 o 
  -8  15  11     7994.26     7696.77    733.52 o 
  -7  15  11     4169.66     2614.31    571.83 o 
  -6  15  11     7387.65     6707.62    662.42 o 
  -5  15  11     6745.15     8688.13    752.53 o 
  -4  15  11    25224.34    25265.84    884.19 o 
  -3  15  11    13296.40    13483.18    692.71 o 
  -2  15  11     1699.81     2462.14    471.01 o 
  -1  15  11     3549.23     4050.19    495.29 o 
   0  15  11      649.77      827.41    417.81 o 
   1  15  11     3730.90     4221.04    478.37 o 
   2  15  11     1901.37     3209.37    475.05 o 
   3  15  11    12449.98    13475.16    690.02 o 
   4  15  11    25401.77    24851.86    855.14 o 
   5  15  11     6744.17     8352.06    663.95 o 
   6  15  11     7185.58     9080.29    775.59 o 
   7  15  11     4180.87     3384.61    647.40 o 
   8  15  11     8091.99     6865.37    885.26 o 
   9  15  11      196.21     2657.94    656.18 o 
  10  15  11      693.19     1868.17    700.59 o 
  -8  16  11     1108.07     1398.65    562.98 o 
  -7  16  11       54.08     -187.34    498.22 o 
  -6  16  11     7886.68     7115.23    693.41 o 
  -5  16  11     5006.98     4198.34    605.31 o 
  -4  16  11     9587.21    10660.55    687.15 o 
  -3  16  11    17743.18    17478.37   1021.99 o 
  -2  16  11      169.91     1758.40    514.32 o 
  -1  16  11    10905.81    12340.99    894.56 o 
   0  16  11     5117.61     4384.32    538.53 o 
   1  16  11    10064.75    10151.74    658.13 o 
   2  16  11      124.25     1021.97    443.33 o 
   3  16  11    17012.19    18271.36    787.26 o 
   4  16  11     9603.55    10673.92    770.52 o 
   5  16  11     5014.37     4800.39    596.64 o 
   6  16  11     8252.24     7991.31    760.50 o 
   7  16  11       79.20     -134.45    586.31 o 
   8  16  11     1146.31     1698.82    743.04 o 
  -6  17  11     5212.10     5092.38    692.50 o 
  -5  17  11    16014.13    14243.53    859.44 o 
  -4  17  11     4065.96     5297.44    707.61 o 
  -3  17  11      752.34     1476.83    562.32 o 
  -2  17  11    20826.76    20983.90    877.97 o 
  -1  17  11     8242.43     9087.33    673.39 o 
   0  17  11    17796.44    16495.38    814.84 o 
   1  17  11     7948.78     8262.86    703.16 o 
   2  17  11    20880.36    20684.77    952.21 o 
   3  17  11      649.59     1340.32    573.11 o 
   4  17  11     4190.84     5315.16    699.16 o 
   5  17  11    15822.08    15160.31   1073.42 o 
   6  17  11     5249.73     4565.77    891.06 o 
  -3  18  11     6301.89     5280.10    873.18 o 
  -2  18  11     4161.55     3825.84    754.17 o 
  -1  18  11     3672.86     3634.49    702.90 o 
   0  18  11    21056.84    21829.75   1140.28 o 
   1  18  11     3717.83     4773.34    743.04 o 
   2  18  11     4142.76     4032.26    714.03 o 
   3  18  11     6416.16     5426.97    773.02 o 
   0   0  12   243524.77   232169.84   4857.07 o 
   0   1  12      420.67      567.43    143.62 o 
   1   1  12    59272.80    60608.42    699.57 o 
  -1   2  12   185812.34   190302.30   2006.70 o 
   0   2  12    36381.65    36418.36    487.41 o 
   1   2  12   184117.00   186931.03   1999.80 o 
   2   2  12   133640.19   140499.34   1597.02 o 
  -2   3  12    59379.47    60678.12    729.40 o 
  -1   3  12   106404.77   106930.84   1326.37 o 
   0   3  12   102895.67   102740.02   1205.03 o 
   1   3  12   106507.80   108117.66   1264.54 o 
   2   3  12    57727.96    58908.80    756.79 o 
   3   3  12    37925.38    35055.84    483.79 o 
  -3   4  12    49224.62    50725.88    635.67 o 
  -2   4  12   205732.19   212292.14   2304.96 o 
  -1   4  12     1772.90     2341.97    254.42 o 
   0   4  12    41564.32    43865.91    645.88 o 
   1   4  12     1996.86     2462.11    155.77 o 
   2   4  12   204306.89   210784.88   2390.83 o 
   3   4  12    47533.90    48246.65    679.32 o 
   4   4  12    11997.90    10435.52    257.23 o 
  -4   5  12     8420.85     9417.79    275.95 o 
  -3   5  12     9656.51    10830.92    281.47 o 
  -2   5  12     5611.54     6066.91    222.27 o 
  -1   5  12    41262.41    42558.17    615.81 o 
   0   5  12    90053.06    86921.72   1042.31 o 
   1   5  12    44932.25    46725.51    673.64 o 
   2   5  12     6035.46     6610.49    230.61 o 
   3   5  12    10343.82    11102.53    274.75 o 
   4   5  12     8259.36     9129.90    250.35 o 
   5   5  12    29778.21    31282.36    494.92 o 
  -5   6  12    20627.15    20000.63    500.65 o 
  -4   6  12    61844.84    58824.00    827.32 o 
  -3   6  12    10513.29    11298.12    304.22 o 
  -2   6  12    18265.44    18306.73    345.31 o 
  -1   6  12    26954.08    26790.66    460.71 o 
   0   6  12      547.80     1055.34    135.47 o 
   1   6  12    27274.04    27125.52    444.24 o 
   2   6  12    17679.08    17613.52    377.22 o 
   3   6  12    10537.95    10581.88    312.51 o 
   4   6  12    57757.20    55906.26    750.99 o 
   5   6  12    20827.27    20336.14    397.22 o 
   6   6  12    29908.58    31487.15    531.97 o 
  -6   7  12    28768.74    28011.57    512.16 o 
  -5   7  12    36986.63    36104.70    614.69 o 
  -4   7  12     4197.07     5154.77    229.45 o 
  -3   7  12    25606.08    25309.99    462.88 o 
  -2   7  12    35053.99    33135.98    510.38 o 
  -1   7  12    26817.34    27759.47    472.68 o 
   0   7  12     1399.66     2068.10    193.79 o 
   1   7  12    26966.44    28720.91    478.37 o 
   2   7  12    34947.29    33112.93    541.33 o 
   3   7  12    25143.45    24120.58    481.38 o 
   4   7  12     4239.26     4580.43    255.27 o 
   5   7  12    38210.36    37322.81    638.57 o 
   6   7  12    29754.56    28653.45    508.00 o 
   7   7  12      413.45      616.39    193.64 o 
  -7   8  12    32301.04    30791.63    598.79 o 
  -6   8  12     3722.96     4179.89    268.27 o 
  -5   8  12    48622.55    47151.51    733.94 o 
  -4   8  12    10758.43    11923.34    596.77 o 
  -3   8  12    49090.98    49339.68    744.35 o 
  -2   8  12    24789.09    22597.52    478.95 o 
  -1   8  12    15062.37    15600.11    481.45 o 
   0   8  12    72379.80    70117.27    889.08 o 
   1   8  12    14789.37    14979.39    347.37 o 
   2   8  12    23769.45    22083.38    453.25 o 
   3   8  12    48266.63    49245.19    744.64 o 
   4   8  12     9741.11    10714.93    353.63 o 
   5   8  12    47604.27    45819.31    694.04 o 
   6   8  12     3786.33     3931.61    303.11 o 
   7   8  12    32471.27    29699.44    709.16 o 
   8   8  12    20614.16    20034.66    551.27 o 
  -8   9  12     7606.90     8951.46    479.10 o 
  -7   9  12    19473.23    20088.23    511.45 o 
  -6   9  12    26169.86    24858.37    547.50 o 
  -5   9  12    23971.07    23228.14    516.40 o 
  -4   9  12      415.93      790.84    228.12 o 
  -3   9  12    35347.90    33905.34    741.69 o 
  -2   9  12    36393.91    33546.15    721.00 o 
  -1   9  12    51928.99    48123.43    731.02 o 
   0   9  12     6698.91     7474.21    253.38 o 
   1   9  12    52469.68    49185.84    703.79 o 
   2   9  12    36064.13    34925.37    868.07 o 
   3   9  12    34612.34    35046.48    713.58 o 
   4   9  12      302.68     1027.86    220.32 o 
   5   9  12    24211.95    23790.24    530.61 o 
   6   9  12    26066.46    24632.25    555.44 o 
   7   9  12    19130.93    19473.06    558.00 o 
   8   9  12     8516.81     9195.85    460.82 o 
   9   9  12      115.49      754.93    299.87 o 
  -9  10  12    10677.11    11449.42    538.52 o 
  -8  10  12     3428.90     4361.16    402.19 o 
  -7  10  12    31279.63    30469.51    813.78 o 
  -6  10  12    16527.94    18416.37    595.70 o 
  -5  10  12     4883.76     6019.58    395.26 o 
  -4  10  12    12226.51    12150.70    524.45 o 
  -3  10  12     7640.06     8522.91    483.44 o 
  -2  10  12    18945.18    18526.46    538.51 o 
  -1  10  12    75488.88    70412.77   1049.15 o 
   0  10  12      196.01      855.90    222.41 o 
   1  10  12    75197.91    70466.99    992.95 o 
   2  10  12    18654.44    17561.09    461.62 o 
   3  10  12     8231.99    10029.76    373.09 o 
   4  10  12    13262.38    13856.44    425.55 o 
   5  10  12     5309.30     6755.97    375.04 o 
   6  10  12    16225.34    17779.70    505.51 o 
   7  10  12    32407.48    33034.36    700.18 o 
   8  10  12     3588.82     4530.55    408.68 o 
   9  10  12    11244.57    11403.93    570.58 o 
  10  10  12     8681.29     9266.69    555.22 o 
 -10  11  12    20179.62    19709.53    759.52 o 
  -9  11  12    17371.00    17546.96    660.97 o 
  -8  11  12    14787.72    15584.75    616.19 o 
  -7  11  12    28615.42    28734.43    822.25 o 
  -6  11  12    23097.13    23771.76    734.86 o 
  -5  11  12     2412.13     3460.47    395.46 o 
  -4  11  12    10541.30    10828.65    533.04 o 
  -3  11  12     8070.94     9356.01    491.06 o 
  -2  11  12    17391.38    19583.87    911.99 o 
  -1  11  12    17741.69    18716.48    695.98 o 
   0  11  12    10592.29    12497.57    523.63 o 
   1  11  12    17231.65    17821.82    511.32 o 
   2  11  12    16563.00    18526.70    534.81 o 
   3  11  12     7710.62     8647.53    407.85 o 
   4  11  12    10905.87    11637.91    461.09 o 
   5  11  12     2321.31     2958.50    333.63 o 
   6  11  12    22369.09    23191.02    616.48 o 
   7  11  12    28206.05    28416.66    684.45 o 
   8  11  12    15444.16    16837.44    606.71 o 
   9  11  12    18072.10    18107.46    690.70 o 
  10  11  12    20629.32    21533.61    761.04 o 
  11  11  12       52.84      410.36    401.77 o 
 -11  12  12    32392.00    30991.96   1028.78 o 
 -10  12  12    13778.94    14322.39    708.68 o 
  -9  12  12     5926.73     6465.49    495.73 o 
  -8  12  12    12036.90    12155.67    687.95 o 
  -7  12  12    34998.77    33636.90    993.28 o 
  -6  12  12    23590.28    23247.46    904.20 o 
  -5  12  12     1032.51      840.64    357.97 o 
  -4  12  12     2548.63     3120.14    409.65 o 
  -3  12  12     1768.39     3795.13    537.91 o 
  -2  12  12    32399.50    32041.38    833.33 o 
  -1  12  12    18996.69    19454.28    669.59 o 
   0  12  12        5.90     2851.77    541.09 o 
   1  12  12    17922.21    17510.56    635.93 o 
   2  12  12    30961.22    32568.54    818.62 o 
   3  12  12     1730.81     3515.32    425.03 o 
   4  12  12     2599.17     2664.07    414.85 o 
   5  12  12      960.56     1139.98    313.90 o 
   6  12  12    24153.39    23869.74    677.25 o 
   7  12  12    34952.94    34985.57    850.89 o 
   8  12  12    12319.53    14405.80    840.26 o 
   9  12  12     5836.33     4926.08    589.59 o 
  10  12  12    13497.39    12263.03    805.02 o 
  11  12  12    31787.90    29474.94    994.43 o 
  12  12  12     1957.82     2041.93    499.45 o 
 -12  13  12    11968.23    11665.17    825.37 o 
 -11  13  12     3228.19     3975.80    569.73 o 
 -10  13  12     5351.83     6131.47    612.66 o 
  -9  13  12     4385.80     4199.47    518.89 o 
  -8  13  12    27278.53    26388.62    965.60 o 
  -7  13  12     6598.70     7611.28    602.64 o 
  -6  13  12    22472.93    21102.07    843.67 o 
  -5  13  12     7376.56     9630.37    578.79 o 
  -4  13  12      233.71      428.86    358.14 o 
  -3  13  12     7650.73     8891.27    539.26 o 
  -2  13  12     6282.53     9663.54    736.98 o 
  -1  13  12    12569.61    13667.84    617.41 o 
   0  13  12    37727.36    35586.61    896.16 o 
   1  13  12    12696.20    13822.13    617.33 o 
   2  13  12     5743.10     8010.78    512.68 o 
   3  13  12     7436.53     8508.50    526.49 o 
   4  13  12      214.19     1094.39    368.01 o 
   5  13  12     7604.71     8715.56    555.65 o 
   6  13  12    22284.53    23010.17    719.68 o 
   7  13  12     6870.47     7602.37    532.28 o 
   8  13  12    27923.42    29358.97   1004.69 o 
   9  13  12     4438.23     4596.33    565.64 o 
  10  13  12     5849.11     5830.09    616.30 o 
  11  13  12     3238.81     3332.84    638.15 o 
  12  13  12    11821.97    10059.91   1050.00 o 
 -11  14  12     2674.38     3291.35    620.16 o 
 -10  14  12     8096.43     8023.28    683.75 o 
  -9  14  12      677.45     2312.51    541.47 o 
  -8  14  12      638.33     1576.47    553.11 o 
  -7  14  12    12431.31    12362.64    745.75 o 
  -6  14  12     9022.43     9528.44    672.94 o 
  -5  14  12    19592.52    19395.42    837.33 o 
  -4  14  12    27496.68    27537.71    969.82 o 
  -3  14  12    14385.58    13830.64    674.68 o 
  -2  14  12     8288.67     9732.39    586.61 o 
  -1  14  12     2946.78     4189.58    457.60 o 
   0  14  12      111.75      445.67    365.93 o 
   1  14  12     2569.05     3294.58    450.53 o 
   2  14  12     8425.04     9617.61    568.97 o 
   3  14  12    14612.28    15396.41    673.50 o 
   4  14  12    27367.38    28101.06    887.80 o 
   5  14  12    19741.64    18749.14    762.22 o 
   6  14  12     8871.60     8930.49    635.63 o 
   7  14  12    12807.83    12505.13    706.99 o 
   8  14  12      653.25     1700.20    574.42 o 
   9  14  12      581.98     1993.64    893.60 o 
  10  14  12     8417.67     8472.38    765.89 o 
  11  14  12     2714.13     3482.46    660.85 o 
 -10  15  12    11474.59    11908.35    791.46 o 
  -9  15  12      975.79     1294.52    514.78 o 
  -8  15  12     1862.85     2128.42    566.36 o 
  -7  15  12      861.29     1271.60    552.42 o 
  -6  15  12     9940.44    11089.52    730.98 o 
  -5  15  12     5675.98     5430.04    616.90 o 
  -4  15  12     8831.39     9448.43    630.34 o 
  -3  15  12     2197.81     2538.81    557.80 o 
  -2  15  12    17383.10    17110.42    754.82 o 
  -1  15  12    12119.06    12086.22    659.75 o 
   0  15  12      231.18     1101.48    413.09 o 
   1  15  12    12777.13    11993.16    654.96 o 
   2  15  12    16503.06    16251.02    711.66 o 
   3  15  12     2416.74     3528.07    488.59 o 
   4  15  12     8837.73     9690.52    621.13 o 
   5  15  12     5649.55     6911.21    581.98 o 
   6  15  12    10362.17    10804.24    702.43 o 
   7  15  12      907.74     1080.14    568.46 o 
   8  15  12     1811.56     4553.35    688.31 o 
   9  15  12      920.13     1880.39    665.06 o 
  10  15  12    11765.88    11014.48   1006.60 o 
  -8  16  12     1323.05     2066.50    587.26 o 
  -7  16  12     2191.26     1515.32    558.90 o 
  -6  16  12      114.85      530.38    543.16 o 
  -5  16  12    11918.72    11841.84    772.13 o 
  -4  16  12     6576.91     7423.41    660.14 o 
  -3  16  12    11406.65    10665.17    678.05 o 
  -2  16  12     7660.88     9671.10    655.70 o 
  -1  16  12     7588.36     6404.40    584.03 o 
   0  16  12    13756.93    14629.24    783.47 o 
   1  16  12     7779.21     8321.78    617.43 o 
   2  16  12     7426.13     8447.03    623.46 o 
   3  16  12    11191.01    12684.66    763.08 o 
   4  16  12     6135.12     7895.88    714.80 o 
   5  16  12    11744.58    10719.53    763.41 o 
   6  16  12      146.34      352.48    540.46 o 
   7  16  12     2348.09     2521.12    683.77 o 
   8  16  12     1228.17     1068.57    712.96 o 
  -6  17  12      283.90     1773.65    635.14 o 
  -5  17  12     9050.59     8954.11    744.53 o 
  -4  17  12     1280.90     1558.32    563.36 o 
  -3  17  12     7307.05     7595.68    654.57 o 
  -2  17  12      912.99     1350.71    501.29 o 
  -1  17  12     5079.45     5130.17    586.90 o 
   0  17  12     5818.45     5944.40    600.83 o 
   1  17  12     5146.57     6375.72    669.83 o 
   2  17  12      819.02     2432.35    680.84 o 
   3  17  12     7288.57     8691.21    726.18 o 
   4  17  12     1232.22     2160.30    669.85 o 
   5  17  12     9074.88     9481.87   1220.43 o 
   6  17  12      278.74     1466.80    747.43 o 
  -3  18  12     2268.18     3571.61   1321.99 o 
  -2  18  12     2701.96     3975.57    727.94 o 
  -1  18  12     6428.92     7153.14    803.04 o 
   0  18  12      132.63     1541.06    654.63 o 
   1  18  12     6446.59     5917.39    766.90 o 
   2  18  12     2490.26     3449.51    692.71 o 
   3  18  12     2249.06     1831.19   1524.12 o 
   0   1  13    17988.00    17835.74    271.20 o 
   1   1  13   345931.81   345414.47   3585.72 o 
  -1   2  13    11577.86    12446.32    530.50 o 
   0   2  13   240766.09   243384.58   2683.47 o 
   1   2  13    12496.46    13360.52    463.06 o 
   2   2  13    33861.88    31091.19    422.64 o 
  -2   3  13    15140.82    13968.63    273.66 o 
  -1   3  13    20245.00    19965.71    476.57 o 
   0   3  13    30192.06    30471.69    445.54 o 
   1   3  13    20200.94    20267.28    372.97 o 
   2   3  13    16380.40    14976.80    285.43 o 
   3   3  13     2526.84     2611.02    140.66 o 
  -3   4  13     8221.98     8063.76    230.41 o 
  -2   4  13    60584.38    63041.83    824.81 o 
  -1   4  13    30366.91    29625.10    482.99 o 
   0   4  13   138653.81   135673.12   1670.00 o 
   1   4  13    29289.18    28630.74    532.07 o 
   2   4  13    60658.39    64037.25    828.34 o 
   3   4  13     8483.94     8207.66    245.11 o 
   4   4  13     5651.21     5585.50    204.43 o 
  -4   5  13    22707.51    24338.32    413.19 o 
  -3   5  13    18837.82    18620.97    365.88 o 
  -2   5  13    48065.23    48021.54    659.58 o 
  -1   5  13     4098.46     5228.13    211.28 o 
   0   5  13     4251.80     5153.65    255.13 o 
   1   5  13     4542.09     5350.84    250.47 o 
   2   5  13    47590.19    47561.08    676.27 o 
   3   5  13    19139.50    18554.46    351.66 o 
   4   5  13    22257.93    22884.13    422.79 o 
   5   5  13     2091.56     2675.82    185.22 o 
  -5   6  13    46544.48    46670.10    663.88 o 
  -4   6  13    22394.58    23279.90    452.24 o 
  -3   6  13    13132.62    13388.97    343.53 o 
  -2   6  13   111579.78   108077.18   1307.20 o 
  -1   6  13    30207.23    29669.29    491.27 o 
   0   6  13   186419.06   176090.08   2069.42 o 
   1   6  13    29871.94    29131.75    520.68 o 
   2   6  13   111562.27   109615.89   1345.05 o 
   3   6  13    14308.26    14883.42    360.23 o 
   4   6  13    20244.56    20665.21    401.60 o 
   5   6  13    44645.07    44732.16    646.79 o 
   6   6  13     5120.87     4874.25    246.60 o 
  -6   7  13     4030.09     5130.96    263.92 o 
  -5   7  13    11664.16    13262.94    375.20 o 
  -4   7  13    24410.87    22481.01    428.62 o 
  -3   7  13    58629.73    57133.76    761.54 o 
  -2   7  13    19076.75    19834.11    417.81 o 
  -1   7  13   119197.30   115832.15   1406.67 o 
   0   7  13    10431.93    11203.12    311.58 o 
   1   7  13   118905.41   117290.11   1387.39 o 
   2   7  13    18869.24    19188.13    412.97 o 
   3   7  13    57449.77    57253.14    834.51 o 
   4   7  13    25181.54    23352.52    537.58 o 
   5   7  13    12340.52    14513.58    355.08 o 
   6   7  13     3827.14     5183.72    256.10 o 
   7   7  13     2997.42     3825.34    249.53 o 
  -7   8  13     2764.37     3996.43    305.98 o 
  -6   8  13    12600.78    13418.32    432.37 o 
  -5   8  13     6218.32     7871.80    313.53 o 
  -4   8  13    65353.00    63062.24    840.11 o 
  -3   8  13    49803.08    48395.91    843.81 o 
  -2   8  13    30076.91    29867.49    542.01 o 
  -1   8  13    15771.84    17200.15    384.96 o 
   0   8  13     7895.99     9554.41    344.27 o 
   1   8  13    16692.29    18024.11    378.43 o 
   2   8  13    31150.85    31868.49    544.93 o 
   3   8  13    48395.75    46091.86   1056.63 o 
   4   8  13    65287.40    61300.39    983.69 o 
   5   8  13     7047.65     8157.02    335.05 o 
   6   8  13    11583.80    11384.04    420.73 o 
   7   8  13     2559.29     3522.46    343.28 o 
   8   8  13     8019.72     8230.01    393.94 o 
  -8   9  13    15863.95    16171.94    561.88 o 
  -7   9  13    42874.16    40880.97    728.68 o 
  -6   9  13     4586.35     5677.66    312.98 o 
  -5   9  13    14461.83    15137.91    469.40 o 
  -4   9  13     8633.59     9551.25    372.35 o 
  -3   9  13    16410.84    17123.45    430.53 o 
  -2   9  13    71934.55    69458.20    998.62 o 
  -1   9  13    20213.69    19927.12    431.11 o 
   0   9  13     1829.03     2341.89    175.36 o 
   1   9  13    19704.41    19936.09    419.80 o 
   2   9  13    69298.27    66208.30    974.51 o 
   3   9  13    17153.09    17479.85    436.07 o 
   4   9  13     8565.52     9337.87    376.65 o 
   5   9  13    15091.14    16533.96    454.50 o 
   6   9  13     4396.41     5514.95    331.38 o 
   7   9  13    42799.16    40462.70    776.65 o 
   8   9  13    15746.68    16254.63    568.96 o 
   9   9  13    54363.91    50846.16   1191.24 o 
  -9  10  13     4977.49     5184.77    425.14 o 
  -8  10  13    10470.90    10683.67    512.06 o 
  -7  10  13    27888.53    29741.02    792.82 o 
  -6  10  13    33649.26    33346.02    771.95 o 
  -5  10  13    25616.02    25476.56    665.79 o 
  -4  10  13    20786.61    19706.26    656.20 o 
  -3  10  13    96799.19    92890.13   1488.97 o 
  -2  10  13     2540.41     2960.40    298.97 o 
  -1  10  13     6122.57     7039.25    381.62 o 
   0  10  13      602.06     1079.54    234.12 o 
   1  10  13     6270.78     7313.04    345.35 o 
   2  10  13     2283.54     2647.93    276.81 o 
   3  10  13    97001.52    92339.16   1186.16 o 
   4  10  13    22256.05    21581.29    529.74 o 
   5  10  13    24752.77    24248.56    602.67 o 
   6  10  13    32825.12    32784.23    663.25 o 
   7  10  13    29095.25    28948.75    669.98 o 
   8  10  13     9956.52    10076.23    492.12 o 
   9  10  13     5278.59     6885.80    496.40 o 
  10  10  13     4580.18     4594.08    469.32 o 
 -10  11  13    19885.21    19498.50    754.92 o 
  -9  11  13     5522.58     7025.04    482.12 o 
  -8  11  13    34086.54    33690.93    842.13 o 
  -7  11  13      931.28     2590.67    407.48 o 
  -6  11  13     1671.46     2156.12    389.55 o 
  -5  11  13      394.84      286.35    315.92 o 
  -4  11  13     7981.28     8166.66    488.68 o 
  -3  11  13    21455.52    21497.40    682.86 o 
  -2  11  13    73415.86    69969.73   1246.70 o 
  -1  11  13    47785.02    46436.46    951.79 o 
   0  11  13    16255.05    16486.88    591.37 o 
   1  11  13    46533.90    45353.69   1144.28 o 
   2  11  13    73516.66    68669.94   1079.20 o 
   3  11  13    21000.34    21254.04    575.54 o 
   4  11  13     7918.46     8630.96    421.43 o 
   5  11  13      331.30      695.23    287.14 o 
   6  11  13     1475.83     2096.22    317.41 o 
   7  11  13      873.97     2747.90    342.26 o 
   8  11  13    34702.60    33934.27    853.90 o 
   9  11  13     5378.46     6502.41    674.25 o 
  10  11  13    20012.83    21043.82    812.54 o 
  11  11  13      991.03     3316.92    549.84 o 
 -11  12  13     3918.27     6631.32    637.45 o 
 -10  12  13      212.03     1696.85    442.01 o 
  -9  12  13     1476.75     2813.26    468.87 o 
  -8  12  13     1953.94     2785.80    449.45 o 
  -7  12  13    24024.24    24880.76    909.13 o 
  -6  12  13     4881.88     6608.55    529.87 o 
  -5  12  13     8437.66     9397.53    546.29 o 
  -4  12  13     7542.28     7323.38    520.47 o 
  -3  12  13    48342.71    45370.98    998.87 o 
  -2  12  13    25553.77    25942.30    771.62 o 
  -1  12  13     6451.25     7950.47    494.40 o 
   0  12  13    90687.45    85081.34   1456.91 o 
   1  12  13     6852.16     7730.99    484.50 o 
   2  12  13    24945.78    26383.44    759.18 o 
   3  12  13    47484.73    45399.21    967.26 o 
   4  12  13     7763.39     7858.52    445.78 o 
   5  12  13     8813.97     9266.02    479.94 o 
   6  12  13     4722.13     5977.12    428.21 o 
   7  12  13    24737.78    23794.55    785.06 o 
   8  12  13     1843.93     2902.52    517.37 o 
   9  12  13     1483.54     1946.52    623.28 o 
  10  12  13      174.12     1126.97    510.87 o 
  11  12  13     3678.09     6307.48    730.56 o 
  12  12  13     1845.96     4036.43    551.66 o 
 -12  13  13     7694.33     9190.59    782.09 o 
 -11  13  13     1767.88     3074.74    641.35 o 
 -10  13  13     7280.65     5877.76    609.12 o 
  -9  13  13     5615.24     5399.89    588.35 o 
  -8  13  13    11232.01    11742.29    695.36 o 
  -7  13  13     8623.94     9585.87    645.83 o 
  -6  13  13     6260.45     6814.43    576.97 o 
  -5  13  13    10035.88     9750.08    581.64 o 
  -4  13  13    15295.21    14977.74    662.12 o 
  -3  13  13    11551.94    12454.74    608.83 o 
  -2  13  13    34790.73    35130.77   1136.53 o 
  -1  13  13    11472.76    13400.36    614.89 o 
   0  13  13      329.02     1143.23    368.35 o 
   1  13  13    11372.88    12020.46    594.88 o 
   2  13  13    34513.36    34574.80    922.04 o 
   3  13  13    11990.41    14178.05    621.31 o 
   4  13  13    15255.43    15006.34    638.09 o 
   5  13  13    10657.40    11017.12    592.60 o 
   6  13  13     6549.24     6779.47    552.65 o 
   7  13  13     9099.90    11570.00    603.72 o 
   8  13  13    10657.83    12185.39    933.52 o 
   9  13  13     5798.57     6050.35    586.12 o 
  10  13  13     7062.64     7345.73    703.33 o 
  11  13  13     1950.19     2519.47    617.26 o 
  12  13  13     7619.62     6764.61    861.21 o 
 -11  14  13      537.69     1414.32    541.27 o 
 -10  14  13     6386.82     6590.65    644.81 o 
  -9  14  13     1360.39     1753.39    500.72 o 
  -8  14  13    16587.49    15798.17    819.12 o 
  -7  14  13     6739.88     5989.09    610.00 o 
  -6  14  13    26043.19    25179.36    942.55 o 
  -5  14  13      980.98     2477.42    489.93 o 
  -4  14  13    12995.68    14802.57    683.48 o 
  -3  14  13     7687.39     8853.98    578.09 o 
  -2  14  13     7176.78     8223.11    555.03 o 
  -1  14  13     2324.89     1990.00    420.66 o 
   0  14  13     2913.19     2414.04    432.40 o 
   1  14  13     2298.92     1951.97    412.51 o 
   2  14  13     7672.58     8412.81    554.27 o 
   3  14  13     7373.33     9105.58    562.57 o 
   4  14  13    13202.99    13782.84    657.90 o 
   5  14  13      970.97     2773.72    454.09 o 
   6  14  13    25935.21    24740.58    907.16 o 
   7  14  13     6610.91     7324.09    601.21 o 
   8  14  13    16651.61    15704.81   1353.78 o 
   9  14  13     1354.66      860.51    560.12 o 
  10  14  13     6316.96     6743.47    838.86 o 
  11  14  13      501.52     1810.01    648.37 o 
 -10  15  13    12026.02    11928.76    803.38 o 
  -9  15  13    11773.23    13208.28   1030.33 o 
  -8  15  13     1997.04     2461.44    563.94 o 
  -7  15  13    10298.37    10030.45    739.19 o 
  -6  15  13     3522.52     3683.74    598.27 o 
  -5  15  13    12407.75    12698.12    814.03 o 
  -4  15  13    15079.14    15014.24    735.43 o 
  -3  15  13     4179.55     4509.42    525.20 o 
  -2  15  13     5912.49     7139.74    569.16 o 
  -1  15  13     7570.27     7772.80    587.52 o 
   0  15  13     8458.02    10151.62    611.91 o 
   1  15  13     7858.53     7552.30    557.54 o 
   2  15  13     6092.84     6598.77    553.42 o 
   3  15  13     3948.92     5047.86    510.72 o 
   4  15  13    14893.49    15178.56    776.82 o 
   5  15  13    12646.12    13888.16    726.51 o 
   6  15  13     3614.60     3294.55    547.32 o 
   7  15  13    10149.91     9636.32    812.14 o 
   8  15  13     2138.91     2828.92    931.10 o 
   9  15  13    11943.32    10003.38    965.97 o 
  10  15  13    12310.37    11351.81    988.14 o 
  -8  16  13     1040.56     2989.82    968.63 o 
  -7  16  13     2027.40     3033.24    589.70 o 
  -6  16  13     2213.42     2383.21    567.91 o 
  -5  16  13    12948.60    11740.11    828.62 o 
  -4  16  13     9714.84     8153.41    689.99 o 
  -3  16  13     5247.43     5981.23    592.06 o 
  -2  16  13     9630.28     9061.64    657.66 o 
  -1  16  13     2760.35     2943.91    506.61 o 
   0  16  13    14924.38    17173.49   1324.15 o 
   1  16  13     2623.49     4979.30    659.43 o 
   2  16  13     9597.03     9809.65    645.62 o 
   3  16  13     5074.74     4988.28    562.57 o 
   4  16  13    10069.56    10474.91    666.32 o 
   5  16  13    12859.09    12466.39    788.94 o 
   6  16  13     2056.81     2112.93    606.90 o 
   7  16  13     2049.77     2636.35    684.34 o 
   8  16  13     1098.22     2044.45    723.27 o 
  -6  17  13     7517.10     6925.81    724.77 o 
  -5  17  13      234.78      270.25    662.72 o 
  -4  17  13     3324.71     4080.89    640.77 o 
  -3  17  13     5838.47     6470.04    684.48 o 
  -2  17  13     1412.98     1952.57    529.00 o 
  -1  17  13    17380.86    16663.03    873.17 o 
   0  17  13    14413.60    12427.04    800.04 o 
   1  17  13    17246.67    16795.89    822.28 o 
   2  17  13     1408.20     1609.07    559.82 o 
   3  17  13     5726.05     6666.09    747.97 o 
   4  17  13     3390.17     4269.36    621.64 o 
   5  17  13      241.84      367.81    601.52 o 
   6  17  13     7460.20     8646.78   1420.72 o 
  -2  18  13     3315.87     3833.71    656.63 o 
  -1  18  13     6618.00     6935.14    791.43 o 
   0  18  13      856.89     1952.16    691.77 o 
   1  18  13     6344.85     6541.05    802.14 o 
   2  18  13     3384.50     1820.18    666.54 o 
   0   1  14     3467.25     5940.98    318.79 o 
   1   1  14    11987.97    13026.89    462.96 o 
  -1   2  14   156113.31   150275.45   1544.74 o 
   0   2  14   226098.09   225121.84   2378.71 o 
   1   2  14   154374.31   147549.31   1687.76 o 
   2   2  14    12727.29    11952.94    233.37 o 
  -2   3  14   233537.06   234488.33   2591.66 o 
  -1   3  14   153633.05   153126.64   1834.34 o 
   0   3  14    82544.83    79855.57   1030.96 o 
   1   3  14   150805.64   151016.33   1836.62 o 
   2   3  14   227150.44   228929.06   2586.27 o 
   3   3  14    46085.31    48931.80    668.91 o 
  -3   4  14    25822.90    25811.26    410.85 o 
  -2   4  14     9165.08    10103.92    261.14 o 
  -1   4  14    17151.83    18837.64    363.31 o 
   0   4  14    24985.54    26305.01    458.74 o 
   1   4  14    16652.29    17043.29    341.54 o 
   2   4  14     9089.88    10373.45    265.30 o 
   3   4  14    24269.62    23910.07    422.56 o 
   4   4  14    54505.41    51462.42    684.27 o 
  -4   5  14     9966.98    10874.27    287.39 o 
  -3   5  14     5168.46     5700.06    226.22 o 
  -2   5  14     3548.81     4150.13    220.92 o 
  -1   5  14   140851.78   143630.48   1710.34 o 
   0   5  14    11458.57    11645.88    331.55 o 
   1   5  14   142493.81   145848.89   1795.52 o 
   2   5  14     3067.68     3106.36    186.46 o 
   3   5  14     4296.00     4736.48    218.01 o 
   4   5  14    11492.38    12594.24    325.18 o 
   5   5  14     4668.42     5822.89    267.24 o 
  -5   6  14    62986.50    62465.54    839.70 o 
  -4   6  14     4392.66     4569.43    275.59 o 
  -3   6  14    10777.79    11944.40    289.01 o 
  -2   6  14    15276.85    15974.13    362.32 o 
  -1   6  14     5843.46     5871.58    269.94 o 
   0   6  14    20292.21    23316.67    477.00 o 
   1   6  14     5457.22     5440.03    240.35 o 
   2   6  14    16459.64    16709.31    369.38 o 
   3   6  14     9844.45    11282.21    366.12 o 
   4   6  14     4260.98     4277.53    220.55 o 
   5   6  14    64301.30    65183.24    834.48 o 
   6   6  14     2309.58     2309.56    203.23 o 
  -6   7  14    28603.18    29938.82    533.20 o 
  -5   7  14    22397.76    21949.70    466.39 o 
  -4   7  14     3413.79     4354.11    221.52 o 
  -3   7  14    34005.67    33029.92    520.77 o 
  -2   7  14    13631.38    13166.63    350.82 o 
  -1   7  14     2646.37     3655.05    248.64 o 
   0   7  14   105107.35    99123.98   1219.47 o 
   1   7  14     2426.55     3118.46    231.08 o 
   2   7  14    14188.79    13762.01    353.19 o 
   3   7  14    33936.69    32815.08    577.33 o 
   4   7  14     3717.82     5012.34    277.05 o 
   5   7  14    22917.56    22112.34    589.73 o 
   6   7  14    29047.12    29592.18    568.21 o 
   7   7  14    30243.18    27690.42    560.80 o 
  -7   8  14    18021.93    18520.81    520.84 o 
  -6   8  14    32111.47    33036.42    620.04 o 
  -5   8  14    18189.21    18807.00    447.37 o 
  -4   8  14     7646.16     8775.59    285.12 o 
  -3   8  14     1445.87     2112.72    181.10 o 
  -2   8  14    63842.67    62254.95    876.35 o 
  -1   8  14   100209.59    96042.81   1291.95 o 
   0   8  14       46.48      156.26    146.29 o 
   1   8  14   100563.48    96995.27   1162.49 o 
   2   8  14    63070.87    60229.27    879.95 o 
   3   8  14     1587.88     2389.51    219.47 o 
   4   8  14     7035.72     7750.75    342.02 o 
   5   8  14    18935.42    19736.10    531.27 o 
   6   8  14    31491.18    33154.69    657.45 o 
   7   8  14    18062.83    19298.12    491.95 o 
   8   8  14     5965.08     6157.13    363.92 o 
  -8   9  14     5360.17     6188.73    409.82 o 
  -7   9  14    57406.88    55403.93   1073.64 o 
  -6   9  14    11473.40    13350.85    546.48 o 
  -5   9  14    44183.80    43749.96    908.78 o 
  -4   9  14    29115.25    27628.06    599.59 o 
  -3   9  14    32306.15    31217.28    631.44 o 
  -2   9  14     4098.18     4195.87    307.95 o 
  -1   9  14    44535.91    42365.57    856.55 o 
   0   9  14    36694.54    35039.00    575.76 o 
   1   9  14    43198.38    39956.22    658.85 o 
   2   9  14     4371.30     4341.39    242.38 o 
   3   9  14    34175.38    32819.22    607.80 o 
   4   9  14    30131.57    27623.81    619.33 o 
   5   9  14    45169.33    43335.20    760.60 o 
   6   9  14    11199.02    12941.73    455.15 o 
   7   9  14    57324.26    55480.12    942.56 o 
   8   9  14     5852.00     7423.61    432.57 o 
   9   9  14      260.05     2039.45    334.44 o 
  -9  10  14    11716.70    12396.77    806.10 o 
  -8  10  14    11980.58    13448.85    553.52 o 
  -7  10  14    14671.48    15676.17    579.77 o 
  -6  10  14    56369.05    54538.93   1068.17 o 
  -5  10  14    21771.62    21850.11    633.01 o 
  -4  10  14     4588.72     5588.38    381.47 o 
  -3  10  14    12454.95    13751.05    493.14 o 
  -2  10  14    36770.53    38252.99    785.75 o 
  -1  10  14    14080.31    14598.36    501.46 o 
   0  10  14    49805.48    46753.33    867.38 o 
   1  10  14    14539.69    15245.40    462.88 o 
   2  10  14    35813.56    38603.59    722.84 o 
   3  10  14    11888.82    14378.79    683.17 o 
   4  10  14     4577.78     5257.07    342.14 o 
   5  10  14    22535.01    22346.14    561.42 o 
   6  10  14    55163.01    53542.67    880.61 o 
   7  10  14    13649.38    15786.31    555.63 o 
   8  10  14    12072.51    13370.67    542.54 o 
   9  10  14    11304.28    12299.95    585.35 o 
  10  10  14     2043.20     2584.03    415.78 o 
 -10  11  14     6892.92     8168.71    569.50 o 
  -9  11  14     7613.74     8066.77    546.95 o 
  -8  11  14     5509.69     7027.18    479.09 o 
  -7  11  14    30540.25    30193.93    841.43 o 
  -6  11  14    25338.38    24748.45    770.29 o 
  -5  11  14      180.74      581.52    330.54 o 
  -4  11  14    10286.24    10587.17    532.28 o 
  -3  11  14    25480.24    25288.64    730.38 o 
  -2  11  14    31942.96    31472.34    787.34 o 
  -1  11  14     8055.13     9038.71    486.05 o 
   0  11  14     5559.87     6807.15    437.59 o 
   1  11  14     8504.60     9314.57    448.24 o 
   2  11  14    30362.26    30428.92    724.50 o 
   3  11  14    25270.39    25671.91    661.20 o 
   4  11  14    10514.25    10907.68    474.11 o 
   5  11  14      197.98      982.97    352.96 o 
   6  11  14    26317.87    25935.88    675.08 o 
   7  11  14    29731.88    27740.87    806.43 o 
   8  11  14     5872.86     7807.23    494.45 o 
   9  11  14     7650.12     7071.72    537.70 o 
  10  11  14     7100.32     9153.30    852.83 o 
  11  11  14    59223.29    55191.98   1401.32 o 
 -11  12  14     1269.52     2490.08    471.13 o 
 -10  12  14    22618.63    21413.99    823.45 o 
  -9  12  14    18470.35    18272.37    761.41 o 
  -8  12  14    21808.98    21277.59    728.01 o 
  -7  12  14     5860.18     7036.52    561.95 o 
  -6  12  14    35930.00    32990.58    969.31 o 
  -5  12  14     2156.51     1565.37    369.89 o 
  -4  12  14     9844.41    10501.00    559.30 o 
  -3  12  14     4265.71     6385.83    492.91 o 
  -2  12  14     9971.11    12463.52    574.77 o 
  -1  12  14    15668.22    16917.79    645.73 o 
   0  12  14     5534.38     7484.77    616.91 o 
   1  12  14    15311.96    16681.05    638.17 o 
   2  12  14     9852.53    11642.82    559.56 o 
   3  12  14     4109.69     5753.96    502.91 o 
   4  12  14     9929.43    11249.60    598.56 o 
   5  12  14     2479.33     1972.17    345.39 o 
   6  12  14    36384.39    34320.16    795.74 o 
   7  12  14     5820.98     6764.42    518.16 o 
   8  12  14    22104.46    21605.82    890.39 o 
   9  12  14    18201.92    17738.13    870.89 o 
  10  12  14    22552.65    20952.48    958.29 o 
  11  12  14     1129.52     1329.94    566.26 o 
  12  12  14    55706.38    49435.28   1411.29 o 
 -12  13  14     4861.63     3640.32    614.75 o 
 -11  13  14    12992.74    12922.64    833.78 o 
 -10  13  14    13219.91    13095.91    785.00 o 
  -9  13  14      923.32     1061.21    491.38 o 
  -8  13  14     4721.13     5160.98    530.21 o 
  -7  13  14    32163.69    31301.03    990.57 o 
  -6  13  14    13989.75    13046.05    709.19 o 
  -5  13  14     5528.22     5492.82    532.26 o 
  -4  13  14     7419.35     8630.81    543.89 o 
  -3  13  14     1666.22     3615.64    425.34 o 
  -2  13  14    19387.37    20193.76    844.26 o 
  -1  13  14    18262.83    18588.83    706.20 o 
   0  13  14     1901.70     2342.10    396.04 o 
   1  13  14    18425.97    19530.90    708.44 o 
   2  13  14    19963.08    20733.28    947.61 o 
   3  13  14     1701.92     4361.17    433.45 o 
   4  13  14     6982.63     8394.60    549.80 o 
   5  13  14     5362.36     6000.07    504.56 o 
   6  13  14    14000.27    13108.62    700.04 o 
   7  13  14    31565.07    29889.21    960.19 o 
   8  13  14     4625.45     5460.95    665.05 o 
   9  13  14      840.61     2321.86    504.36 o 
  10  13  14    13294.74    13734.28    861.02 o 
  11  13  14    12682.94    13359.72    872.54 o 
  12  13  14     4633.71     5679.94    755.23 o 
 -11  14  14     9321.59     8274.23    756.59 o 
 -10  14  14      782.59     2020.47    542.12 o 
  -9  14  14      345.77     1567.23    501.41 o 
  -8  14  14     9194.15    10244.17    741.53 o 
  -7  14  14      553.86     1279.29    483.34 o 
  -6  14  14    17800.54    17840.01    815.93 o 
  -5  14  14    21287.43    19657.40    844.57 o 
  -4  14  14    20343.11    18903.85    760.57 o 
  -3  14  14    10366.32     9877.30    594.30 o 
  -2  14  14    16542.53    16996.25    720.30 o 
  -1  14  14      283.12      588.55    373.85 o 
   0  14  14     2364.89     3917.13    466.39 o 
   1  14  14      220.18     1045.80    382.14 o 
   2  14  14    17063.70    17929.79    826.36 o 
   3  14  14    10440.54    11037.44    603.56 o 
   4  14  14    20885.54    20519.26    781.67 o 
   5  14  14    21232.94    20655.78    799.16 o 
   6  14  14    17882.91    18132.00    810.37 o 
   7  14  14      536.65     2243.07    489.22 o 
   8  14  14     9168.94     9459.68    765.09 o 
   9  14  14      403.92     1655.06   1024.38 o 
  10  14  14      914.82     1910.82    611.80 o 
  11  14  14     9552.63     9370.97    932.19 o 
 -10  15  14     5457.94     6246.02    670.53 o 
  -9  15  14     2303.39     3000.12    561.79 o 
  -8  15  14     9328.25     9747.51    780.33 o 
  -7  15  14     1067.15     2296.58    543.48 o 
  -6  15  14      224.19     1680.14    528.10 o 
  -5  15  14    11850.85    11289.98    782.26 o 
  -4  15  14     2214.07     3043.07    583.11 o 
  -3  15  14    11512.53    12215.11    762.51 o 
  -2  15  14     1236.49     1068.80    436.65 o 
  -1  15  14      887.46     1566.14    449.14 o 
   0  15  14    24158.66    22903.74    833.54 o 
   1  15  14      719.67     2051.30    459.88 o 
   2  15  14     1377.19     1707.24    537.83 o 
   3  15  14    11547.67    11648.71    654.94 o 
   4  15  14     2123.17     3194.99    504.91 o 
   5  15  14    11594.66    11803.12    684.54 o 
   6  15  14      279.91      909.96    566.80 o 
   7  15  14     1003.75     2452.98    588.88 o 
   8  15  14     9350.20     9984.89    949.79 o 
   9  15  14     2275.98     3409.68    737.63 o 
  10  15  14     5509.68     6327.07    856.72 o 
  -8  16  14     6245.10     6981.15    771.60 o 
  -7  16  14     6884.58     5441.05    681.17 o 
  -6  16  14     2276.46     1922.28    581.41 o 
  -5  16  14     8215.38     8410.63    688.98 o 
  -4  16  14     1843.13     2504.08    632.58 o 
  -3  16  14     5341.61     5948.00    601.29 o 
  -2  16  14     7273.36     6665.88    605.56 o 
  -1  16  14    16887.06    16401.48    789.18 o 
   0  16  14      801.54     2611.35    507.36 o 
   1  16  14    17170.62    17768.22    796.74 o 
   2  16  14     7094.95     7578.40    607.85 o 
   3  16  14     5101.37     6034.88    583.34 o 
   4  16  14     1736.72     1707.95    514.75 o 
   5  16  14     8396.26     9257.87    672.37 o 
   6  16  14     2401.20     3073.51    619.76 o 
   7  16  14     6623.41     5108.53    769.64 o 
   8  16  14     6234.92     5316.34    845.55 o 
  -6  17  14     2116.79     3066.43    719.58 o 
  -5  17  14      158.57      508.88    569.09 o 
  -4  17  14    10364.79     9911.82    742.93 o 
  -3  17  14     1989.91     3826.81    629.58 o 
  -2  17  14      384.52      720.78    496.97 o 
  -1  17  14     4163.79     5980.02    606.68 o 
   0  17  14    10567.92    12449.34    733.03 o 
   1  17  14     4247.34     6207.63    791.69 o 
   2  17  14      406.32     1595.43    552.58 o 
   3  17  14     2093.71     2257.40    572.14 o 
   4  17  14    10644.03     9474.28    770.63 o 
   5  17  14      111.49     1411.74    623.65 o 
   6  17  14     2382.37     3308.25    668.90 o 
  -2  18  14     2131.44     4434.26    998.99 o 
  -1  18  14     3435.20     4562.59    747.76 o 
   0  18  14     2427.93     4493.72   1231.03 o 
   1  18  14     3432.98     2963.13    712.65 o 
   2  18  14     2109.65     2515.46   1703.88 o 
   0   1  15   404330.94   405880.50   4208.50 o 
   1   1  15    40036.46    39314.12    500.15 o 
  -1   2  15    54584.43    54092.36    651.59 o 
   0   2  15    78709.77    77449.66    890.41 o 
   1   2  15    54263.39    52590.03    679.50 o 
   2   2  15    17576.34    17532.44    423.86 o 
  -2   3  15    23430.01    21411.44    370.93 o 
  -1   3  15    39871.52    38759.05    558.08 o 
   0   3  15     2900.38     2551.77    233.32 o 
   1   3  15    39172.52    37370.53    575.43 o 
   2   3  15    24054.27    22514.22    497.90 o 
   3   3  15    12027.17    12972.46    297.19 o 
  -3   4  15    17476.78    16943.50    332.80 o 
  -2   4  15     3056.69     3515.22    183.79 o 
  -1   4  15    44868.82    45830.95    670.69 o 
   0   4  15    29414.80    28754.87    488.01 o 
   1   4  15    43678.54    44840.12    637.55 o 
   2   4  15     3780.31     4562.66    206.92 o 
   3   4  15    18072.18    17958.89    355.41 o 
   4   4  15    41266.68    39664.62    605.46 o 
  -4   5  15    78480.23    79608.22   1002.26 o 
  -3   5  15    39093.65    38496.88    593.08 o 
  -2   5  15    22281.32    21236.38    403.62 o 
  -1   5  15     2008.10     2965.53    212.82 o 
   0   5  15      195.87      249.46    142.38 o 
   1   5  15     1862.12     2524.46    202.33 o 
   2   5  15    22573.81    21731.09    406.45 o 
   3   5  15    39575.16    38539.31    585.33 o 
   4   5  15    80245.55    81421.88   1054.96 o 
   5   5  15    48894.53    48951.18    692.55 o 
  -5   6  15    48254.90    47223.81    680.32 o 
  -4   6  15    25214.11    24356.96    469.94 o 
  -3   6  15    45529.52    45741.36    632.99 o 
  -2   6  15    10774.08    12625.93    325.53 o 
  -1   6  15   150054.86   143486.34   1741.82 o 
   0   6  15    52627.13    52065.44    793.51 o 
   1   6  15   154280.03   146650.83   1824.82 o 
   2   6  15    11397.30    12995.16    330.90 o 
   3   6  15    46243.98    46623.16    702.37 o 
   4   6  15    26871.87    27522.95    516.49 o 
   5   6  15    48636.26    47566.35    737.32 o 
   6   6  15      271.66      627.02    205.84 o 
  -6   7  15     5385.04     5898.57    273.26 o 
  -5   7  15     2985.54     4067.42    242.16 o 
  -4   7  15    65071.14    62360.11    823.11 o 
  -3   7  15     7072.99     7727.11    258.54 o 
  -2   7  15    94565.20    92796.26   1180.95 o 
  -1   7  15    11740.46    12473.55    344.61 o 
   0   7  15   104742.58   104361.68   1356.99 o 
   1   7  15    13260.97    13128.96    359.64 o 
   2   7  15    96017.19    94102.16   1206.28 o 
   3   7  15     7488.08     9034.49    315.52 o 
   4   7  15    63055.15    61399.82    906.91 o 
   5   7  15     3185.98     4054.97    254.77 o 
   6   7  15     6302.46     6715.56    330.01 o 
   7   7  15     2755.72     3502.72    266.38 o 
  -7   8  15    30804.47    29770.80    637.83 o 
  -6   8  15     5259.16     5781.30    312.34 o 
  -5   8  15     8972.21     9988.23    343.64 o 
  -4   8  15    10187.91    10679.76    316.92 o 
  -3   8  15    23739.17    23101.79    441.52 o 
  -2   8  15    29346.96    28145.65    638.38 o 
  -1   8  15    35535.45    34556.18    670.65 o 
   0   8  15     3951.85     5685.07    271.31 o 
   1   8  15    36158.13    34661.40    585.94 o 
   2   8  15    27909.55    27631.65    522.85 o 
   3   8  15    23504.24    23202.16    495.44 o 
   4   8  15    10447.26    11124.62    371.96 o 
   5   8  15     9770.93    11176.94    433.38 o 
   6   8  15     5951.89     7285.20    358.41 o 
   7   8  15    31265.26    29297.30    594.85 o 
   8   8  15    29836.31    29413.35    836.84 o 
  -8   9  15    31227.99    31040.21    905.13 o 
  -7   9  15    26377.99    27575.50    697.67 o 
  -6   9  15    66863.11    65390.74   1112.63 o 
  -5   9  15     2832.32     4372.39    316.63 o 
  -4   9  15    24449.01    25063.88    579.50 o 
  -3   9  15    32430.18    31367.54    637.04 o 
  -2   9  15    18230.97    18771.02    526.52 o 
  -1   9  15      480.32      844.04    241.20 o 
   0   9  15    37549.79    36678.60    633.90 o 
   1   9  15      465.43     1234.82    220.47 o 
   2   9  15    18024.12    18164.96    427.27 o 
   3   9  15    32589.31    31426.53    595.77 o 
   4   9  15    25023.24    25385.21    552.87 o 
   5   9  15     2550.66     3853.26    317.19 o 
   6   9  15    66053.88    63602.60   1015.76 o 
   7   9  15    25486.87    25985.76    628.81 o 
   8   9  15    31674.54    31078.47    738.23 o 
   9   9  15     9705.43    10017.60    568.91 o 
  -9  10  15     8681.51     9577.65    556.98 o 
  -8  10  15    37398.81    35458.70    843.56 o 
  -7  10  15    31074.40    31939.99    887.16 o 
  -6  10  15     4331.91     6562.13    440.90 o 
  -5  10  15    22889.73    22913.24    644.63 o 
  -4  10  15    17548.60    18235.27    603.29 o 
  -3  10  15    24365.40    24365.31    625.22 o 
  -2  10  15    64660.99    62486.14   1068.71 o 
  -1  10  15     9198.98     9641.56    430.55 o 
   0  10  15     9083.85     9827.05    434.36 o 
   1  10  15     9423.27     9831.72    384.71 o 
   2  10  15    65467.21    63692.42    992.52 o 
   3  10  15    25627.97    24953.30    571.64 o 
   4  10  15    16912.76    17435.49    640.09 o 
   5  10  15    23382.78    23391.08    616.55 o 
   6  10  15     4026.00     5704.33    381.65 o 
   7  10  15    30558.22    30111.58    726.68 o 
   8  10  15    37597.16    35771.15    841.25 o 
   9  10  15     8329.98     8353.55    525.20 o 
  10  10  15    16086.68    15306.64    668.26 o 
 -10  11  15     3129.41     3597.88    565.06 o 
  -9  11  15     3060.13     3994.07    453.62 o 
  -8  11  15     3293.25     3585.41    407.64 o 
  -7  11  15    20796.27    20932.20    988.29 o 
  -6  11  15     3048.85     4049.22    424.17 o 
  -5  11  15    20645.79    19797.67    680.63 o 
  -4  11  15    13162.29    13205.05    569.08 o 
  -3  11  15    57939.68    56286.54   1096.07 o 
  -2  11  15    47179.16    45089.88    950.14 o 
  -1  11  15     2524.75     3355.92    372.72 o 
   0  11  15    49452.65    46597.22   1303.55 o 
   1  11  15     3140.32     3637.72    349.78 o 
   2  11  15    47066.05    44233.62    880.94 o 
   3  11  15    60102.11    56716.05    990.70 o 
   4  11  15    12781.12    13349.41    504.34 o 
   5  11  15    19821.71    20054.42    702.78 o 
   6  11  15     2767.17     3906.74    358.90 o 
   7  11  15    21313.61    23463.10    863.81 o 
   8  11  15     3165.48     3234.07    394.29 o 
   9  11  15     2954.01     3825.53    451.53 o 
  10  11  15     2887.21     3896.98    487.83 o 
  11  11  15     6734.43     9604.52    664.85 o 
 -11  12  15     4555.03     6332.26    597.07 o 
 -10  12  15    10482.87    10365.63    630.72 o 
  -9  12  15      996.92     2028.80    444.09 o 
  -8  12  15    11109.88    12215.85    671.21 o 
  -7  12  15     3506.30     3600.90    501.96 o 
  -6  12  15     3587.84     4983.29    501.37 o 
  -5  12  15      378.63      673.21    380.75 o 
  -4  12  15     5394.37     6397.52    472.14 o 
  -3  12  15    38006.02    36241.88    895.41 o 
  -2  12  15    38126.66    36853.55    902.73 o 
  -1  12  15    61858.25    56862.36   1131.07 o 
   0  12  15      653.16     1006.45    347.75 o 
   1  12  15    61353.37    57492.07   1239.91 o 
   2  12  15    39068.79    37663.47    888.51 o 
   3  12  15    37453.98    37613.82    930.80 o 
   4  12  15     5779.57     6196.85    451.02 o 
   5  12  15      375.58      967.09    352.22 o 
   6  12  15     3520.38     5727.85    426.79 o 
   7  12  15     3675.26     3918.45    510.37 o 
   8  12  15    11261.01    11289.30    706.47 o 
   9  12  15      875.32     1370.84    504.92 o 
  10  12  15    10274.20    10813.77    775.73 o 
  11  12  15     4544.29     7048.10    709.31 o 
  12  12  15    12868.79    14371.38    786.01 o 
 -12  13  15     1675.13     1881.88    554.95 o 
 -11  13  15     9136.20    10240.98    811.54 o 
 -10  13  15      237.40     1443.29    508.69 o 
  -9  13  15     6139.58     5610.01    596.50 o 
  -8  13  15     4107.66     5224.84    580.93 o 
  -7  13  15     8357.28    10042.92    659.26 o 
  -6  13  15     5499.23     6619.51    576.74 o 
  -5  13  15    13424.92    13713.82    710.35 o 
  -4  13  15    17485.05    17922.36    706.97 o 
  -3  13  15    49584.85    47088.06   1062.94 o 
  -2  13  15    10647.18    13146.05    625.45 o 
  -1  13  15    10117.85     9190.56    557.42 o 
   0  13  15     6147.31     6781.97    494.56 o 
   1  13  15    10401.28    11085.24    578.69 o 
   2  13  15    10946.63    13441.09    621.25 o 
   3  13  15    49007.66    47835.30   1149.86 o 
   4  13  15    18078.05    18202.54    725.72 o 
   5  13  15    13690.48    14477.24    659.06 o 
   6  13  15     5499.22     6184.63    527.72 o 
   7  13  15     7778.15     9259.61    625.71 o 
   8  13  15     3921.97     3896.82    741.15 o 
   9  13  15     5758.99     8376.63   1588.75 o 
  10  13  15      205.91     1333.88    595.47 o 
  11  13  15     9017.25    10627.87    814.05 o 
  12  13  15     1801.99     3608.55    671.30 o 
 -11  14  15     3000.39     3487.59    636.60 o 
 -10  14  15       53.08      608.25    518.06 o 
  -9  14  15    22544.48    18317.16    888.61 o 
  -8  14  15    10748.82    10117.83    719.94 o 
  -7  14  15    22129.07    21091.47   1030.77 o 
  -6  14  15     5976.81     7072.63    620.78 o 
  -5  14  15    16498.10    18177.60    814.64 o 
  -4  14  15     8340.82     9516.62    611.38 o 
  -3  14  15     6526.27     7140.89    541.21 o 
  -2  14  15     3168.62     4064.24    459.38 o 
  -1  14  15     5242.36     5394.23    491.57 o 
   0  14  15      406.14     1285.60    400.37 o 
   1  14  15     5603.80     6104.80    503.82 o 
   2  14  15     2990.10     3764.90    460.19 o 
   3  14  15     6582.38     6695.12    523.73 o 
   4  14  15     8268.09     9097.79    605.68 o 
   5  14  15    16599.17    18495.54    768.32 o 
   6  14  15     6030.16     6494.61    581.76 o 
   7  14  15    21642.59    20832.29    863.66 o 
   8  14  15    10335.74    10278.42    799.76 o 
   9  14  15    22920.66    20863.03   1038.58 o 
  10  14  15       49.30      621.26    629.25 o 
  11  14  15     2860.04     2842.76    729.86 o 
 -10  15  15     5566.68     6210.20    976.54 o 
  -9  15  15     5762.38     6116.17    649.49 o 
  -8  15  15     8464.11     7898.02    734.01 o 
  -7  15  15     5732.53     6852.93    712.52 o 
  -6  15  15     9831.06    10273.63    727.16 o 
  -5  15  15     6273.43     8542.84   1675.34 o 
  -4  15  15     9234.15     9397.51    682.35 o 
  -3  15  15     9533.76     9143.34    617.45 o 
  -2  15  15     3019.00     3098.76    492.72 o 
  -1  15  15     6467.05     7106.43    567.45 o 
   0  15  15     3870.80     4884.23    528.39 o 
   1  15  15     6544.96     6762.80    551.59 o 
   2  15  15     3095.65     2623.07    470.78 o 
   3  15  15     9854.59     9365.14    621.73 o 
   4  15  15     8970.62     9074.58    625.53 o 
   5  15  15     6383.59     6349.66    586.62 o 
   6  15  15     9637.88     9756.88    699.17 o 
   7  15  15     5618.13     5935.55    663.42 o 
   8  15  15     8280.09     8808.00    821.07 o 
   9  15  15     5897.73     5945.79    825.21 o 
  10  15  15     5551.59     6498.35   1043.75 o 
  -8  16  15     6957.13     9875.25   1280.71 o 
  -7  16  15     4196.37     4404.43    650.56 o 
  -6  16  15     5530.99     4902.02    645.40 o 
  -5  16  15     2702.15     3065.40    632.77 o 
  -4  16  15     5911.69     6027.33    836.20 o 
  -3  16  15     3032.58     3268.12    589.97 o 
  -2  16  15     6612.38     5844.27    584.97 o 
  -1  16  15    19500.44    19094.01    835.37 o 
   0  16  15    15385.29    15451.02    773.63 o 
   1  16  15    19437.04    20178.45    833.91 o 
   2  16  15     6664.92     7392.81    619.16 o 
   3  16  15     3141.16     2836.06    529.59 o 
   4  16  15     5852.90     5607.66    634.73 o 
   5  16  15     2790.52     2675.31    532.26 o 
   6  16  15     5651.25     5365.89    713.65 o 
   7  16  15     4186.42     4481.16    730.89 o 
   8  16  15     6826.52     7152.89    884.78 o 
  -6  17  15     2303.67     1190.01    757.46 o 
  -5  17  15     9373.07     9484.49    765.09 o 
  -4  17  15     5522.69     5435.88    654.64 o 
  -3  17  15     3824.50     3947.90    683.57 o 
  -2  17  15     8284.89     8611.86    671.38 o 
  -1  17  15    10162.52    10037.75    751.70 o 
   0  17  15    31032.21    31124.87   1032.09 o 
   1  17  15     9939.11    10177.58    692.70 o 
   2  17  15     8162.61     8398.64    688.07 o 
   3  17  15     3797.61     4204.90    577.07 o 
   4  17  15     5693.43     5620.73    677.87 o 
   5  17  15     9710.14     9578.88    834.09 o 
   6  17  15     2384.80     1503.13    833.95 o 
  -1  18  15     4528.48     5452.00   1181.57 o 
   0  18  15    22378.59    19391.16   1048.90 o 
   1  18  15     4503.19     6783.82   1005.76 o 
   0   0  16    20235.46    14975.22    520.88 o 
   0   1  16    77480.23    77055.86    885.49 o 
   1   1  16    32411.60    37602.76    490.15 o 
  -1   2  16    51513.16    50141.79    609.74 o 
   0   2  16    42788.45    47539.55    593.21 o 
   1   2  16    48942.88    47100.93    604.96 o 
   2   2  16   291038.53   297433.06   3133.68 o 
  -2   3  16     2575.31     3109.61    161.91 o 
  -1   3  16   223999.38   222940.06   2364.14 o 
   0   3  16   101191.19   100451.20   1200.54 o 
   1   3  16   221832.75   218067.83   2770.49 o 
   2   3  16     2323.65     2837.25    150.01 o 
   3   3  16    52957.68    50946.53    658.50 o 
  -3   4  16   121604.70   122208.80   1417.54 o 
  -2   4  16    56660.73    56684.43    720.99 o 
  -1   4  16     1270.47     1583.11    158.85 o 
   0   4  16    86812.08    82914.90   1098.73 o 
   1   4  16     1400.45     2087.24    162.65 o 
   2   4  16    53829.21    53886.41    784.89 o 
   3   4  16   124962.28   126524.89   1489.21 o 
   4   4  16    53940.23    53082.98    753.75 o 
  -4   5  16    84975.45    84062.65   1047.21 o 
  -3   5  16     9343.78    10550.69    285.63 o 
  -2   5  16    27234.59    27528.11    470.38 o 
  -1   5  16    15730.97    15795.39    364.86 o 
   0   5  16    47067.75    46490.09    710.87 o 
   1   5  16    14999.13    15148.77    345.76 o 
   2   5  16    27709.24    26660.07    466.88 o 
   3   5  16     9239.77     9996.97    318.13 o 
   4   5  16    85718.86    84781.15   1099.33 o 
   5   5  16    77398.23    78925.18   1001.12 o 
  -5   6  16      758.12      876.92    169.46 o 
  -4   6  16    44007.95    42134.95    633.16 o 
  -3   6  16      966.92     1136.33    173.06 o 
  -2   6  16     1877.91     2426.21    194.44 o 
  -1   6  16    24950.67    27418.93    508.42 o 
   0   6  16    20056.16    19606.11    437.11 o 
   1   6  16    26537.87    29210.19    526.74 o 
   2   6  16     2094.14     2338.29    198.20 o 
   3   6  16     1064.96     1041.73    179.54 o 
   4   6  16    46790.52    45427.51    683.59 o 
   5   6  16      914.44     1195.62    198.70 o 
   6   6  16   104776.34    98810.90   1198.20 o 
  -6   7  16     2688.47     3013.27    225.32 o 
  -5   7  16    47263.69    47341.24    699.17 o 
  -4   7  16     3980.72     4371.65    222.05 o 
  -3   7  16     8144.80     8181.97    300.43 o 
  -2   7  16    20533.06    22842.97    460.32 o 
  -1   7  16   127348.12   127882.16   1523.01 o 
   0   7  16      311.72      820.52    218.32 o 
   1   7  16   125526.55   124441.70   1636.17 o 
   2   7  16    20820.44    22683.31    452.60 o 
   3   7  16     8643.88     8432.31    309.18 o 
   4   7  16     3935.04     4293.55    331.25 o 
   5   7  16    48813.63    47514.55    751.85 o 
   6   7  16     2819.90     2970.13    244.90 o 
   7   7  16    25547.55    23763.23    522.79 o 
  -7   8  16    14877.93    14784.59    479.71 o 
  -6   8  16     2041.15     2248.03    276.01 o 
  -5   8  16    18527.40    18233.78    442.19 o 
  -4   8  16    22316.58    19977.65    421.27 o 
  -3   8  16    19395.67    19675.70    450.78 o 
  -2   8  16    12340.80    11813.33    354.79 o 
  -1   8  16    24394.41    24084.26    721.27 o 
   0   8  16   246655.75   227638.41   2705.48 o 
   1   8  16    24929.53    24549.96    517.02 o 
   2   8  16    12593.13    12162.51    363.38 o 
   3   8  16    20236.66    20456.96    462.34 o 
   4   8  16    22576.25    20570.70    485.01 o 
   5   8  16    18210.52    18432.41    505.34 o 
   6   8  16     2048.78     2430.41    353.37 o 
   7   8  16    15370.79    15441.94    456.11 o 
   8   8  16    56352.84    53696.64    914.31 o 
  -8   9  16     1906.88     3586.45    362.33 o 
  -7   9  16    12276.97    14972.62    505.83 o 
  -6   9  16    70284.17    67808.88   1071.75 o 
  -5   9  16    28782.75    28300.40    613.88 o 
  -4   9  16     5853.60     7394.73    365.03 o 
  -3   9  16     1034.27     1867.86    255.86 o 
  -2   9  16    61052.91    59163.03    972.90 o 
  -1   9  16    29502.25    26164.75    614.36 o 
   0   9  16     9645.39    10351.59    359.70 o 
   1   9  16    29276.79    27014.40    522.21 o 
   2   9  16    60617.85    56285.05    920.24 o 
   3   9  16      766.01     1515.52    239.11 o 
   4   9  16     6493.29     7758.87    349.23 o 
   5   9  16    28127.89    26721.39    619.79 o 
   6   9  16    69942.75    69168.64   1115.71 o 
   7   9  16    12435.01    14033.50    491.64 o 
   8   9  16     2236.36     4197.37    368.36 o 
   9   9  16       72.49      457.82    322.60 o 
  -9  10  16     1825.08     2178.10    408.90 o 
  -8  10  16     7845.13     9673.30    493.63 o 
  -7  10  16    35086.41    35828.75    846.50 o 
  -6  10  16    19914.39    20914.80    768.50 o 
  -5  10  16    19314.62    20488.05    615.11 o 
  -4  10  16     6733.51     7366.74    424.57 o 
  -3  10  16     2259.69     4018.78    417.26 o 
  -2  10  16    23213.13    23808.39    620.90 o 
  -1  10  16    44021.30    41232.72    813.96 o 
   0  10  16      908.40     1157.36    272.05 o 
   1  10  16    43444.55    42223.60    820.64 o 
   2  10  16    23903.79    23200.30    585.46 o 
   3  10  16     2010.30     4016.98    336.85 o 
   4  10  16     7346.37     8748.23    406.51 o 
   5  10  16    18277.15    20061.03    639.71 o 
   6  10  16    18898.65    20312.80    599.04 o 
   7  10  16    34518.22    34632.53    876.43 o 
   8  10  16     7396.65     9241.34    508.05 o 
   9  10  16     1928.03     2358.00    410.74 o 
  10  10  16    11042.83    11626.98    646.51 o 
 -10  11  16    26334.54    24157.66    895.66 o 
  -9  11  16     7911.86     8213.53    556.19 o 
  -8  11  16    10349.59    10493.25    541.46 o 
  -7  11  16     6765.99     7338.69    513.37 o 
  -6  11  16    25026.98    22651.48    736.98 o 
  -5  11  16     9101.09    10500.11    507.57 o 
  -4  11  16    45474.21    41954.24    931.39 o 
  -3  11  16       21.22     1055.47    336.91 o 
  -2  11  16    14452.17    16090.61    598.78 o 
  -1  11  16    12968.43    14084.07    572.30 o 
   0  11  16    12381.79    11735.78    529.10 o 
   1  11  16    13620.78    14147.23    531.04 o 
   2  11  16    14099.04    15178.77    547.85 o 
   3  11  16       28.07     1426.60    324.81 o 
   4  11  16    45239.76    41904.69    877.55 o 
   5  11  16     9375.16    10774.19    512.80 o 
   6  11  16    24737.46    22641.59    694.72 o 
   7  11  16     6396.48     7911.08    555.76 o 
   8  11  16    10695.20    10272.64    580.73 o 
   9  11  16     8090.50     9207.87    584.04 o 
  10  11  16    26543.08    25274.90    889.49 o 
  11  11  16      214.96     1389.94    459.18 o 
 -11  12  16    58084.11    47912.05   1249.20 o 
 -10  12  16     3302.04     4348.22    536.36 o 
  -9  12  16     2748.68     2709.68    455.12 o 
  -8  12  16     1539.71     2384.08    492.17 o 
  -7  12  16    19287.79    18283.26    723.68 o 
  -6  12  16     4950.44     5362.19    526.54 o 
  -5  12  16     2976.02     3405.15    468.46 o 
  -4  12  16     1860.00     2678.14    399.64 o 
  -3  12  16    21069.32    22343.10    807.50 o 
  -2  12  16     7769.64    10403.54    672.81 o 
  -1  12  16     7700.74     9413.72    532.05 o 
   0  12  16     2850.46     3662.56    409.01 o 
   1  12  16     7526.00     8595.00    505.36 o 
   2  12  16     7637.24     8810.67    509.19 o 
   3  12  16    21750.64    22536.81    746.44 o 
   4  12  16     1872.87     2024.14    361.04 o 
   5  12  16     3039.13     3750.95    438.79 o 
   6  12  16     5181.98     5646.63    472.49 o 
   7  12  16    18908.84    19983.91   1281.36 o 
   8  12  16     1511.25     1513.31    493.68 o 
   9  12  16     2945.16     2515.32    532.44 o 
  10  12  16     2926.98     3074.28    592.71 o 
  11  12  16    58376.88    52084.70   2085.90 o 
  12  12  16     1059.91     1887.60    771.22 o 
 -12  13  16    16702.64    16467.04    987.10 o 
 -11  13  16     5624.63     6463.05    628.25 o 
 -10  13  16     2544.73     2768.02    567.47 o 
  -9  13  16     9873.16    10972.28    723.42 o 
  -8  13  16     8313.64     9599.07    786.29 o 
  -7  13  16    11503.99    10858.70    685.36 o 
  -6  13  16    21762.41    21220.35    846.63 o 
  -5  13  16    25617.33    24825.01    890.15 o 
  -4  13  16     1246.84     1966.27    404.57 o 
  -3  13  16    14734.83    17233.83    692.92 o 
  -2  13  16    10975.21    11874.76    638.72 o 
  -1  13  16     9908.70    10647.17    575.87 o 
   0  13  16     3258.77     3312.55    418.07 o 
   1  13  16    10388.18    10157.96    568.03 o 
   2  13  16    10839.76    12008.61    676.00 o 
   3  13  16    14923.50    17104.54    706.95 o 
   4  13  16     1227.83     2506.06    419.59 o 
   5  13  16    25514.99    25908.34    842.21 o 
   6  13  16    21262.02    21600.15    792.09 o 
   7  13  16    11196.46    11875.61    736.57 o 
   8  13  16     8313.26    10537.02    785.72 o 
   9  13  16     9656.19     9818.38    962.35 o 
  10  13  16     2430.20     2407.37    616.90 o 
  11  13  16     5615.67     6589.82    758.25 o 
  12  13  16    15838.57    16949.98   1111.60 o 
 -11  14  16      823.35     2184.22    661.72 o 
 -10  14  16     4864.04     3811.80    622.55 o 
  -9  14  16      129.77     1970.58    527.86 o 
  -8  14  16     1899.54     2800.76    547.26 o 
  -7  14  16    13234.69    13957.12    770.06 o 
  -6  14  16    14556.69    15019.16    932.91 o 
  -5  14  16    25399.67    26360.34    985.32 o 
  -4  14  16     5405.10     7339.18    718.44 o 
  -3  14  16    12987.29    12976.02    653.87 o 
  -2  14  16     4338.23     4177.91    494.10 o 
  -1  14  16     3625.49     3828.01    578.49 o 
   0  14  16     8372.84     8900.41    568.57 o 
   1  14  16     3622.10     3929.14    460.99 o 
   2  14  16     4119.93     4499.98    466.78 o 
   3  14  16    13638.73    13912.76    864.53 o 
   4  14  16     5370.65     6610.39    549.46 o 
   5  14  16    25235.34    25599.76    892.34 o 
   6  14  16    15013.93    14689.40    764.05 o 
   7  14  16    13033.69    13223.52    972.02 o 
   8  14  16     1784.87     2266.24    578.88 o 
   9  14  16      134.29     2477.44    612.79 o 
  10  14  16     4899.25     4460.79    697.04 o 
  11  14  16      702.48      217.17    642.72 o 
  -9  15  16     1799.08     2807.85    577.88 o 
  -8  15  16     7597.91     8491.37    701.43 o 
  -7  15  16    11027.41    10908.56    799.65 o 
  -6  15  16    11996.61    12840.61    781.58 o 
  -5  15  16     7798.00     8545.70    717.95 o 
  -4  15  16    17021.17    16362.33    829.44 o 
  -3  15  16      801.69     1103.85    462.97 o 
  -2  15  16     9667.92     9624.03    642.75 o 
  -1  15  16    26507.59    24713.55    880.41 o 
   0  15  16     1578.37     2123.73    456.19 o 
   1  15  16    26774.14    27916.51    900.62 o 
   2  15  16     9449.99    10431.88    617.99 o 
   3  15  16      898.66     1632.91    470.46 o 
   4  15  16    16635.98    15633.36    759.07 o 
   5  15  16     7712.44     7302.33    610.49 o 
   6  15  16    11676.61    12525.80    763.94 o 
   7  15  16    10922.38     9966.62    855.42 o 
   8  15  16     7765.92     7920.92    843.88 o 
   9  15  16     1708.08     3055.57    714.73 o 
  -8  16  16     8350.05     9750.16   1030.17 o 
  -7  16  16      309.47      855.27    579.15 o 
  -6  16  16      978.42     1865.98    556.34 o 
  -5  16  16      656.57      883.19    574.78 o 
  -4  16  16     1396.09     3189.13    551.72 o 
  -3  16  16     2182.14     2456.52    566.68 o 
  -2  16  16     1172.74     2445.13    516.96 o 
  -1  16  16     3989.58     4741.87    558.35 o 
   0  16  16    35760.88    34555.96   1044.18 o 
   1  16  16     4062.69     6963.85    595.91 o 
   2  16  16     1219.55     1857.00    494.33 o 
   3  16  16     2225.42     2547.68    530.49 o 
   4  16  16     1374.37     2064.43    522.88 o 
   5  16  16      500.74      485.69    505.43 o 
   6  16  16      988.80     2443.43    592.06 o 
   7  16  16      312.01      189.37    650.32 o 
   8  16  16     8553.08     7352.90    919.51 o 
  -5  17  16    12683.83    11420.12    809.09 o 
  -4  17  16     1290.99      766.36    562.22 o 
  -3  17  16     1302.80     1777.36    582.24 o 
  -2  17  16     8259.94     9016.92    730.51 o 
  -1  17  16     3109.17     3616.89    559.42 o 
   0  17  16       89.73     2534.15    539.86 o 
   1  17  16     3221.32     5783.39    606.30 o 
   2  17  16     8525.21     9007.49    921.23 o 
   3  17  16     1320.86     1174.06    574.65 o 
   4  17  16     1142.80     2321.89    597.60 o 
   5  17  16    13110.66    11975.95    895.36 o 
   0   1  17     1679.45     3281.52    191.67 o 
   1   1  17   216831.55   211876.75   2259.17 o 
  -1   2  17     1430.88     1299.42    169.09 o 
   0   2  17   176752.31   168556.58   1824.55 o 
   1   2  17     2077.32     2415.71    157.21 o 
   2   2  17    25559.48    26543.24    610.21 o 
  -2   3  17    20985.22    21024.77    368.85 o 
  -1   3  17      853.96      553.13    173.90 o 
   0   3  17     1930.14     2643.59    160.57 o 
   1   3  17      751.52     1193.97    192.28 o 
   2   3  17    20503.50    20225.94    348.61 o 
   3   3  17    85320.51    90411.34   1062.99 o 
  -3   4  17     6238.29     7461.78    236.52 o 
  -2   4  17    44612.43    43087.19    622.32 o 
  -1   4  17    18710.30    19347.67    434.13 o 
   0   4  17    50156.70    47216.64    705.22 o 
   1   4  17    18864.36    19370.49    372.94 o 
   2   4  17    43528.63    42325.92    650.64 o 
   3   4  17     6737.76     8371.81    253.87 o 
   4   4  17    41700.34    43743.17    659.29 o 
  -4   5  17    92500.56    90213.94   1122.15 o 
  -3   5  17    99260.48    90149.03   1121.46 o 
  -2   5  17    23171.61    23558.38    438.83 o 
  -1   5  17    16425.45    17062.92    388.58 o 
   0   5  17    18402.28    18990.72    408.53 o 
   1   5  17    16707.72    17637.58    371.12 o 
   2   5  17    24301.67    24834.31    441.89 o 
   3   5  17   101202.91    96344.05   1254.53 o 
   4   5  17    92462.21    93840.79   1184.54 o 
   5   5  17   156882.47   153154.44   1853.20 o 
  -5   6  17    34658.09    33302.96    628.27 o 
  -4   6  17    74159.66    71379.07    935.64 o 
  -3   6  17    38306.64    35970.92    600.86 o 
  -2   6  17     8762.28     9995.26    327.14 o 
  -1   6  17    22937.39    24685.61    566.23 o 
   0   6  17   211454.08   199266.09   2445.75 o 
   1   6  17    24136.30    24690.23    510.52 o 
   2   6  17     8566.45     9784.44    343.42 o 
   3   6  17    39089.34    37586.54    642.77 o 
   4   6  17    72891.26    70575.41    972.16 o 
   5   6  17    34812.55    34845.00    604.39 o 
   6   6  17      342.28     1260.24    191.06 o 
  -6   7  17      246.76      493.53    204.88 o 
  -5   7  17    10503.00    11076.33    385.48 o 
  -4   7  17    19522.95    20575.23    415.15 o 
  -3   7  17    29955.94    29402.83    528.13 o 
  -2   7  17    20568.57    21422.77    456.03 o 
  -1   7  17   126986.86   122966.44   1534.36 o 
   0   7  17    18150.38    17031.09    456.21 o 
   1   7  17   128141.28   121072.52   1595.79 o 
   2   7  17    20875.47    20786.18    479.03 o 
   3   7  17    28709.15    27926.52    537.17 o 
   4   7  17    18630.16    19182.63    463.15 o 
   5   7  17    10014.00    11325.01    360.10 o 
   6   7  17      203.46      346.36    200.03 o 
   7   7  17     8088.84     8802.15    361.64 o 
  -7   8  17    12745.00    13396.42    462.10 o 
  -6   8  17    29758.59    29063.30    629.42 o 
  -5   8  17     5524.23     7401.75    350.05 o 
  -4   8  17     3398.53     4033.85    256.01 o 
  -3   8  17    36438.46    34918.27    606.66 o 
  -2   8  17    32413.96    31269.94    565.29 o 
  -1   8  17    14038.79    14642.60    494.15 o 
   0   8  17      278.22      715.75    267.21 o 
   1   8  17    13116.70    13781.26    424.31 o 
   2   8  17    32922.89    31004.46    647.81 o 
   3   8  17    36307.30    34565.30    693.46 o 
   4   8  17     3204.27     3282.58    260.89 o 
   5   8  17     5251.15     7231.29    362.97 o 
   6   8  17    29475.72    29257.22    651.10 o 
   7   8  17    11921.11    12503.87    436.75 o 
   8   8  17    36685.39    35737.05    727.70 o 
  -8   9  17    43462.31    38947.39    910.89 o 
  -7   9  17    55677.67    52767.25    924.55 o 
  -6   9  17    11764.96    13497.12    477.62 o 
  -5   9  17     7107.12     8305.12    391.43 o 
  -4   9  17    17488.93    17233.11    501.31 o 
  -3   9  17    26027.74    25291.84    585.09 o 
  -2   9  17    30357.82    29735.20    653.43 o 
  -1   9  17    22002.71    21132.12    563.66 o 
   0   9  17      218.34      552.97    191.21 o 
   1   9  17    22241.08    21650.98    498.40 o 
   2   9  17    29801.35    29382.75    606.96 o 
   3   9  17    26713.91    26889.18    591.46 o 
   4   9  17    18153.99    18990.22    527.70 o 
   5   9  17     7353.39     9275.36    387.89 o 
   6   9  17    11510.55    13242.23    492.23 o 
   7   9  17    53236.85    54093.18    968.34 o 
   8   9  17    44336.65    39834.78    835.32 o 
   9   9  17    16105.22    17544.98    665.24 o 
  -9  10  17     3926.16     3976.41    442.06 o 
  -8  10  17    34582.88    32555.12    869.46 o 
  -7  10  17    49622.25    45449.24    921.33 o 
  -6  10  17     3353.56     5253.72    435.79 o 
  -5  10  17    16986.64    18221.14    595.49 o 
  -4  10  17    29196.22    27803.38    698.15 o 
  -3  10  17   126818.39   120195.93   1756.68 o 
  -2  10  17    11493.46    12246.08    475.37 o 
  -1  10  17     3565.33     3798.09    340.30 o 
   0  10  17       53.63     -111.97    251.52 o 
   1  10  17     3382.89     4339.50    358.64 o 
   2  10  17    10988.27    11812.68    556.32 o 
   3  10  17   128992.23   121476.53   1681.15 o 
   4  10  17    30034.92    28438.52    659.23 o 
   5  10  17    17467.98    19735.46    578.62 o 
   6  10  17     3509.76     5103.18    398.38 o 
   7  10  17    49111.59    46082.78   1012.18 o 
   8  10  17    35732.54    33307.47    880.09 o 
   9  10  17     3685.83     3941.52    455.81 o 
  10  10  17      245.14     1114.28    411.73 o 
 -10  11  17    13046.90    14829.69    735.08 o 
  -9  11  17      784.64     1701.51    406.21 o 
  -8  11  17    10372.25    10475.81    580.64 o 
  -7  11  17     5445.26     7283.71    473.09 o 
  -6  11  17     2142.40     2879.33    405.98 o 
  -5  11  17     7544.46     7753.53    506.44 o 
  -4  11  17     7153.91     7936.85    493.06 o 
  -3  11  17    34873.15    32484.65    812.54 o 
  -2  11  17    77283.64    72841.19   1305.63 o 
  -1  11  17    29206.68    28426.78    757.38 o 
   0  11  17    20486.77    20592.03    618.58 o 
   1  11  17    28765.84    28044.86    709.23 o 
   2  11  17    79097.69    75996.75   1289.34 o 
   3  11  17    33858.27    31546.38    778.99 o 
   4  11  17     7390.26     7758.69    471.92 o 
   5  11  17     7260.41     8343.31    479.96 o 
   6  11  17     1885.55     2279.65    367.64 o 
   7  11  17     5416.75     5945.64    472.33 o 
   8  11  17    10513.13    10496.01    589.09 o 
   9  11  17      720.18     1730.74    446.23 o 
  10  11  17    12591.79    12257.73    690.61 o 
  11  11  17      173.90     2206.15    457.22 o 
 -11  12  17     3467.30     6310.95    799.29 o 
 -10  12  17     4742.19     5847.39    706.10 o 
  -9  12  17      579.91      683.62    406.17 o 
  -8  12  17     3883.22     3415.78    470.68 o 
  -7  12  17     3114.94     3242.29    426.60 o 
  -6  12  17     7402.10     8034.16    577.74 o 
  -5  12  17    14270.10    14691.36    700.76 o 
  -4  12  17    13482.55    13501.21    620.62 o 
  -3  12  17    47967.16    45331.78    999.10 o 
  -2  12  17    63049.63    58236.29   1153.24 o 
  -1  12  17    11030.48    11002.94    565.28 o 
   0  12  17    45360.14    42943.55    958.74 o 
   1  12  17    10730.85    11931.78    563.19 o 
   2  12  17    62903.02    58091.51   1188.38 o 
   3  12  17    46350.27    44625.33   1017.80 o 
   4  12  17    14047.43    14930.57    608.16 o 
   5  12  17    14272.42    14564.87    642.79 o 
   6  12  17     7120.91     7470.66    544.62 o 
   7  12  17     3152.20     4579.90    809.33 o 
   8  12  17     4105.08     3768.17    823.22 o 
   9  12  17      576.19      173.07    483.55 o 
  10  12  17     4443.71     4404.02    621.42 o 
  11  12  17     3340.16     5911.39    934.45 o 
  12  12  17      956.01     4262.11    701.61 o 
 -12  13  17    14432.67    15338.74    915.81 o 
 -11  13  17     9443.29    10635.00    912.84 o 
 -10  13  17      341.85     2042.57    630.14 o 
  -9  13  17     2083.40     2220.40    526.07 o 
  -8  13  17    12471.58    12614.26    744.60 o 
  -7  13  17     9365.13    10320.73    683.54 o 
  -6  13  17     2788.83     4668.37    531.86 o 
  -5  13  17     4258.85     5347.07    542.07 o 
  -4  13  17    22113.74    21270.50    830.08 o 
  -3  13  17    25578.78    26810.34    839.47 o 
  -2  13  17    15633.40    17268.96    706.84 o 
  -1  13  17     2641.94     3923.04    449.47 o 
   0  13  17     1837.56     1688.73    394.83 o 
   1  13  17     2648.50     3531.91    428.96 o 
   2  13  17    15920.70    17745.35    740.70 o 
   3  13  17    25381.43    26411.64    846.81 o 
   4  13  17    22618.65    21550.89    896.20 o 
   5  13  17     4560.65     5203.08    495.08 o 
   6  13  17     2830.16     4004.62    482.74 o 
   7  13  17     9326.76    10256.68    712.34 o 
   8  13  17    11766.81    12622.20    944.57 o 
   9  13  17     2076.36     2617.76    656.07 o 
  10  13  17      355.34      848.05    659.47 o 
  11  13  17     9204.71    10264.59    935.09 o 
  12  13  17    14827.06    15117.46   1341.36 o 
 -11  14  17      555.12     1218.62    574.66 o 
 -10  14  17     2579.67     2356.43    567.98 o 
  -9  14  17    10324.65     8761.52    697.15 o 
  -8  14  17    16714.15    14893.79    822.43 o 
  -7  14  17    21885.78    20875.15    893.71 o 
  -6  14  17    18641.16    19653.85    865.16 o 
  -5  14  17     6890.78     7625.87    628.51 o 
  -4  14  17    16035.38    15965.13    786.43 o 
  -3  14  17    19216.12    19309.74    765.55 o 
  -2  14  17      226.10     1307.89    415.21 o 
  -1  14  17     4797.53     4705.19    618.06 o 
   0  14  17     1938.99     1512.31    416.46 o 
   1  14  17     4903.89     5202.02    495.13 o 
   2  14  17      228.69     1546.53    495.47 o 
   3  14  17    18706.06    19311.56    782.98 o 
   4  14  17    16421.19    18248.84    771.49 o 
   5  14  17     7146.00     6884.05    551.22 o 
   6  14  17    18164.42    20146.51    863.70 o 
   7  14  17    21895.87    20371.08    929.53 o 
   8  14  17    16508.67    14750.07    919.90 o 
   9  14  17    10361.94    10095.39    820.92 o 
  10  14  17     2666.12     2230.66    679.53 o 
  11  14  17      534.91     2126.96    911.85 o 
  -9  15  17    10532.08     8832.74    729.75 o 
  -8  15  17     5064.30     7309.16    701.94 o 
  -7  15  17     6904.09     8607.75    750.37 o 
  -6  15  17    18965.74    17754.56    874.04 o 
  -5  15  17     9895.11    10167.14    722.17 o 
  -4  15  17     8029.76     8967.79    693.69 o 
  -3  15  17      894.10     1993.61    528.20 o 
  -2  15  17    11748.51    11321.71    665.23 o 
  -1  15  17    15287.12    15218.75    731.06 o 
   0  15  17     1261.62     3336.12    552.86 o 
   1  15  17    14954.34    15393.33    723.12 o 
   2  15  17    11802.06    12796.45    699.08 o 
   3  15  17      981.82     1645.84    468.82 o 
   4  15  17     8050.65     8316.62    616.31 o 
   5  15  17     9932.27    11426.71    696.84 o 
   6  15  17    19012.95    18338.91    868.02 o 
   7  15  17     7021.42     9427.65    859.94 o 
   8  15  17     4865.83     6595.03    770.33 o 
   9  15  17    10783.75    10767.69   1162.28 o 
  -7  16  17      305.93     1092.00    618.83 o 
  -6  16  17     5019.64     4062.62    625.82 o 
  -5  16  17     3013.34     2490.48    557.72 o 
  -4  16  17     6493.03     5581.86    621.60 o 
  -3  16  17     2575.28     2708.83    575.03 o 
  -2  16  17     6778.22     6195.80    602.35 o 
  -1  16  17    18886.55    19471.05    916.41 o 
   0  16  17    21198.47    22285.91    879.47 o 
   1  16  17    18722.94    19079.44    821.99 o 
   2  16  17     6797.78     7294.26    635.92 o 
   3  16  17     2646.69     3381.86    548.60 o 
   4  16  17     6575.48     5932.39    601.41 o 
   5  16  17     2880.62     2479.73    589.49 o 
   6  16  17     4955.88     4267.88    648.33 o 
   7  16  17      262.33      779.99    642.75 o 
  -5  17  17     3846.19     5300.11    676.43 o 
  -4  17  17     8433.87     7249.27    712.80 o 
  -3  17  17     3037.95     3444.72    750.57 o 
  -2  17  17     2495.45     3207.25    609.48 o 
  -1  17  17    23645.97    23098.60    922.78 o 
   0  17  17    28199.14    25214.33    961.99 o 
   1  17  17    24026.64    22815.99    917.83 o 
   2  17  17     2344.02     2982.96    564.82 o 
   3  17  17     3291.22     2921.49    570.88 o 
   4  17  17     8623.34     8269.52    668.86 o 
   5  17  17     3942.08     7855.18    969.94 o 
   0   1  18    52826.95    51699.59    641.14 o 
   1   1  18    57651.59    57630.89    704.12 o 
  -1   2  18   158724.97   149729.42   1625.74 o 
   0   2  18    99491.84    96704.45   1103.14 o 
   1   2  18   157879.31   146337.55   1623.12 o 
   2   2  18    47908.56    44044.45    578.75 o 
  -2   3  18   170855.77   169933.59   1959.20 o 
  -1   3  18    68638.94    67898.15    783.65 o 
   0   3  18    47654.52    46194.92    636.46 o 
   1   3  18    67478.50    66684.43    909.56 o 
   2   3  18   170624.12   170486.80   1959.02 o 
   3   3  18    64040.09    65866.84    817.56 o 
  -3   4  18    16881.95    16607.49    337.94 o 
  -2   4  18     1011.54     1209.75    149.29 o 
  -1   4  18    28220.89    27360.88    478.45 o 
   0   4  18     7612.71     8667.89    271.46 o 
   1   4  18    26386.46    26140.94    477.05 o 
   2   4  18      883.56      968.68    155.94 o 
   3   4  18    17263.06    17035.21    356.32 o 
   4   4  18   237724.80   228899.98   2625.76 o 
  -4   5  18    41479.07    41222.57    617.10 o 
  -3   5  18    41286.69    40342.30    600.64 o 
  -2   5  18    22561.68    22697.15    432.75 o 
  -1   5  18    55792.66    55007.60    819.63 o 
   0   5  18      905.00     2348.15    197.01 o 
   1   5  18    56111.52    55899.66    780.13 o 
   2   5  18    23384.41    23324.53    497.91 o 
   3   5  18    41805.11    41275.89    673.40 o 
   4   5  18    42686.71    41825.93    651.27 o 
   5   5  18    12258.43    14423.76    396.52 o 
  -5   6  18   141946.52   137567.59   1625.25 o 
  -4   6  18     1583.86     2297.80    201.09 o 
  -3   6  18     5411.19     6735.43    269.49 o 
  -2   6  18    51161.97    48160.84    724.80 o 
  -1   6  18    51647.98    51551.20    797.25 o 
   0   6  18      990.18     2373.57    305.16 o 
   1   6  18    51312.52    51779.76    955.69 o 
   2   6  18    52375.32    48376.48    770.76 o 
   3   6  18     5143.07     5684.71    299.10 o 
   4   6  18     1578.03     1906.17    248.38 o 
   5   6  18   146366.70   138355.36   2444.21 o 
   6   6  18    17593.49    16787.63    441.30 o 
  -6   7  18    12062.26    12661.38    411.28 o 
  -5   7  18     6171.79     6687.53    288.55 o 
  -4   7  18     5508.81     6317.51    256.46 o 
  -3   7  18     7625.07     7711.63    428.46 o 
  -2   7  18     4423.03     5210.45    265.06 o 
  -1   7  18    18677.73    20720.96    462.29 o 
   0   7  18   129623.78   120564.30   1597.85 o 
   1   7  18    18026.27    20370.02    481.54 o 
   2   7  18     4367.80     4702.60    275.73 o 
   3   7  18     7684.74     7140.89    299.10 o 
   4   7  18     5930.58     7259.91    353.56 o 
   5   7  18     6420.18     6700.59    299.97 o 
   6   7  18    12659.84    13450.21    414.23 o 
   7   7  18      564.07     1192.69    239.48 o 
  -7   8  18    26349.33    25044.92    608.61 o 
  -6   8  18    45864.26    45656.71    804.65 o 
  -5   8  18    29759.32    30719.48    592.35 o 
  -4   8  18     7161.43     7251.02    311.01 o 
  -3   8  18     6669.15     7470.86    307.60 o 
  -2   8  18     9786.10    10687.00    461.77 o 
  -1   8  18    86453.16    83973.43   1145.65 o 
   0   8  18     1830.58     1836.62    229.87 o 
   1   8  18    87482.50    81839.05   1362.51 o 
   2   8  18    10691.04    12278.41    552.51 o 
   3   8  18     6707.28     7494.68    334.94 o 
   4   8  18     7438.53     7271.80    329.02 o 
   5   8  18    29652.90    30585.09    645.59 o 
   6   8  18    45879.20    45115.80    835.68 o 
   7   8  18    27267.53    26535.92    641.51 o 
   8   8  18    19794.64    18916.82    604.61 o 
  -8   9  18     2430.69     3713.41    375.61 o 
  -7   9  18    52017.97    52500.41    921.59 o 
  -6   9  18    11102.61    11872.01    463.59 o 
  -5   9  18    41772.32    38939.46    743.34 o 
  -4   9  18     5059.71     6302.83    364.11 o 
  -3   9  18    30745.14    29643.40    628.03 o 
  -2   9  18     3622.29     4463.39    310.33 o 
  -1   9  18    34168.58    32931.97    690.58 o 
   0   9  18    19469.16    19139.39    501.18 o 
   1   9  18    33597.29    33055.54    665.15 o 
   2   9  18     3727.00     3875.00    286.27 o 
   3   9  18    30813.22    29532.08    626.84 o 
   4   9  18     4907.83     6096.94    353.45 o 
   5   9  18    41895.26    40497.41    783.69 o 
   6   9  18    11182.45    11674.36    504.23 o 
   7   9  18    53099.76    52044.72    956.34 o 
   8   9  18     2741.03     4059.57    389.22 o 
   9   9  18      210.08     1337.90    358.16 o 
  -9  10  18     9862.47    10099.62    572.03 o 
  -8  10  18     8779.54    10862.13    573.04 o 
  -7  10  18    14802.10    16617.14    594.19 o 
  -6  10  18    78596.98    69969.68   1191.07 o 
  -5  10  18    42430.61    42066.70    916.28 o 
  -4  10  18      865.90     2034.41    287.95 o 
  -3  10  18     4890.48     8754.37    871.10 o 
  -2  10  18    33924.18    33966.42    746.92 o 
  -1  10  18     3950.46     4362.36    350.44 o 
   0  10  18      176.52      -96.22    256.66 o 
   1  10  18     4150.88     4250.99    356.70 o 
   2  10  18    34764.33    34686.06    773.17 o 
   3  10  18     5057.72     7729.76    415.50 o 
   4  10  18      878.06     1912.14    283.22 o 
   5  10  18    42180.76    43013.77    838.05 o 
   6  10  18    76702.84    70105.24   1233.72 o 
   7  10  18    13887.10    15174.25    633.52 o 
   8  10  18     8541.09    10135.35    571.58 o 
   9  10  18     9393.37     8526.77    603.84 o 
  10  10  18     3189.30     3184.34    467.54 o 
 -10  11  18     1303.59     1704.13    435.28 o 
  -9  11  18     6539.75     5740.53    524.71 o 
  -8  11  18     8533.52    10023.38    585.19 o 
  -7  11  18    33449.98    31601.19    824.09 o 
  -6  11  18     7649.70     8742.05    578.69 o 
  -5  11  18     1748.91     1912.47    389.39 o 
  -4  11  18     7229.59     7788.47    493.38 o 
  -3  11  18    19509.69    19279.40    661.12 o 
  -2  11  18     2575.14     5267.67    440.98 o 
  -1  11  18    17761.63    16524.40    615.67 o 
   0  11  18     3220.47     4054.87    365.46 o 
   1  11  18    17008.78    15868.69    582.36 o 
   2  11  18     2875.59     5921.86    448.45 o 
   3  11  18    20903.49    19639.97    645.39 o 
   4  11  18     7285.66     8538.92    554.00 o 
   5  11  18     1746.59     1570.53    401.02 o 
   6  11  18     7347.47     8896.96   1066.47 o 
   7  11  18    32967.93    31130.79    862.38 o 
   8  11  18     8109.87     8797.63    560.04 o 
   9  11  18     6659.46     6196.50    695.44 o 
  10  11  18     1453.54     1910.07    472.71 o 
  11  11  18    68827.33    62447.91   1476.88 o 
 -11  12  18     4519.39     5226.03    604.56 o 
 -10  12  18    21856.00    20896.32    882.88 o 
  -9  12  18     2043.70     2372.07    458.33 o 
  -8  12  18    10173.74     9574.41    608.54 o 
  -7  12  18     3699.43     3880.38    436.64 o 
  -6  12  18    19436.04    18828.62    782.03 o 
  -5  12  18      887.87      928.04    401.23 o 
  -4  12  18    22754.92    21564.51    736.28 o 
  -3  12  18    10407.27    11795.21    570.94 o 
  -2  12  18     2144.42     4123.46    509.34 o 
  -1  12  18     2107.96     2775.31    405.40 o 
   0  12  18       96.91     1215.03    354.95 o 
   1  12  18     2227.93     2774.34    409.46 o 
   2  12  18     1972.01     4408.39    447.16 o 
   3  12  18    10465.73    11966.55    595.11 o 
   4  12  18    22774.12    21120.06    702.71 o 
   5  12  18      655.19      486.14    354.78 o 
   6  12  18    18742.93    17989.00    727.90 o 
   7  12  18     3521.82     3966.88    555.18 o 
   8  12  18    10430.71     9770.71    694.04 o 
   9  12  18     1804.67      912.45    524.59 o 
  10  12  18    22589.65    22310.48   1075.43 o 
  11  12  18     4538.09     5093.75    691.32 o 
  12  12  18    62524.08    55184.54   1542.74 o 
 -12  13  18     1247.05     2714.23    702.45 o 
 -11  13  18    20140.34    20967.32    930.00 o 
 -10  13  18    13009.88    12093.19    992.70 o 
  -9  13  18     1706.41     1544.60    478.48 o 
  -8  13  18     2064.97     2011.62    528.45 o 
  -7  13  18    22864.82    22749.62    889.34 o 
  -6  13  18    33125.56    32380.34   1003.13 o 
  -5  13  18     9578.74     9375.99    638.21 o 
  -4  13  18     2961.12     5071.78    523.15 o 
  -3  13  18     2899.35     4164.60    454.49 o 
  -2  13  18    20492.91    20370.20    745.95 o 
  -1  13  18     9569.09    10803.71    590.77 o 
   0  13  18      766.54      844.54    381.40 o 
   1  13  18     9658.76    10082.72    582.10 o 
   2  13  18    20377.44    19168.02    747.68 o 
   3  13  18     2895.43     4948.00    480.81 o 
   4  13  18     2848.74     5008.87    487.07 o 
   5  13  18     9778.78     9930.01    599.30 o 
   6  13  18    33249.08    30684.49    994.81 o 
   7  13  18    22382.27    22024.19    939.62 o 
   8  13  18     2001.58     2264.87    699.43 o 
   9  13  18     1767.58      624.62    767.91 o 
  10  13  18    12769.74    10926.33    909.33 o 
  11  13  18    19291.71    18816.21   1130.24 o 
  12  13  18     1105.42     2861.80    852.69 o 
 -10  14  18      147.79     1050.39    552.47 o 
  -9  14  18      979.73     2071.12    530.88 o 
  -8  14  18     1756.83     2907.88    552.77 o 
  -7  14  18      683.35     2693.89    583.85 o 
  -6  14  18    26423.12    26181.12    965.37 o 
  -5  14  18    18542.88    16223.84    795.35 o 
  -4  14  18    18049.31    17188.54    801.72 o 
  -3  14  18     7323.14     8270.36    578.21 o 
  -2  14  18    18114.80    18218.25    752.23 o 
  -1  14  18     1177.85     1640.25    429.66 o 
   0  14  18     1987.14     1836.48    432.86 o 
   1  14  18     1237.51     1712.83    416.20 o 
   2  14  18    18286.91    18253.77    760.42 o 
   3  14  18     7285.60     7836.67    583.03 o 
   4  14  18    18185.82    18565.90    773.33 o 
   5  14  18    19123.07    18302.48    780.81 o 
   6  14  18    26228.80    25757.46    955.81 o 
   7  14  18      651.90     3316.44    554.36 o 
   8  14  18     1789.67     3100.15    635.93 o 
   9  14  18      920.40     2787.70    645.94 o 
  10  14  18      146.07     -231.82    555.12 o 
  -9  15  18     4758.81     5771.78    702.28 o 
  -8  15  18    24339.75    19939.74    933.81 o 
  -7  15  18     6175.44     5921.49    698.06 o 
  -6  15  18     1110.79     3015.66    562.46 o 
  -5  15  18    10812.46    11273.68    727.98 o 
  -4  15  18     1820.23     2416.73    534.01 o 
  -3  15  18    12150.96    12569.72    750.76 o 
  -2  15  18      764.92     1920.88    468.03 o 
  -1  15  18     1016.52     2151.03    471.86 o 
   0  15  18    49869.64    45016.93   1099.38 o 
   1  15  18      903.61     2028.59    474.23 o 
   2  15  18      780.68     2075.72    490.99 o 
   3  15  18    12320.45    12113.95    709.90 o 
   4  15  18     1660.82     2567.36    498.17 o 
   5  15  18    10423.05    11146.85    686.22 o 
   6  15  18     1172.21     2145.31    566.94 o 
   7  15  18     6277.37     7116.89    756.90 o 
   8  15  18    23984.40    19849.24   1075.41 o 
   9  15  18     4730.38     6645.37    776.45 o 
  -7  16  18    10784.15     9638.46    831.20 o 
  -6  16  18      408.83       -0.72    527.19 o 
  -5  16  18     5021.37     4336.92    623.62 o 
  -4  16  18     4734.20     4923.19    618.56 o 
  -3  16  18      667.44      711.01    508.07 o 
  -2  16  18      442.16     1381.26    503.96 o 
  -1  16  18    24309.67    24904.00    927.31 o 
   0  16  18       71.48     2373.84    508.02 o 
   1  16  18    24672.83    24847.28    949.92 o 
   2  16  18      553.48     1460.76    507.26 o 
   3  16  18      688.12     1361.79    532.80 o 
   4  16  18     4462.30     5188.43    637.36 o 
   5  16  18     5217.81     5395.87    646.08 o 
   6  16  18      421.15     1547.95    557.00 o 
   7  16  18    10941.88     9232.69    861.05 o 
  -5  17  18      160.01     1013.01    578.03 o 
  -4  17  18     3185.63     2565.05    613.07 o 
  -3  17  18       38.46      274.64    565.99 o 
  -2  17  18      350.65     1760.09    891.45 o 
  -1  17  18     9839.67    12527.16    733.44 o 
   0  17  18     8845.67    10985.52    782.48 o 
   1  17  18    10203.34    12455.39    774.72 o 
   2  17  18      351.28      680.06    603.41 o 
   3  17  18       29.03      790.39    543.43 o 
   4  17  18     3182.17     3387.96    576.00 o 
   5  17  18      179.02     1052.31    798.43 o 
   0   1  19    40274.33    40462.13    534.24 o 
   1   1  19    11207.99    11800.08    270.86 o 
  -1   2  19    35091.02    36815.12    576.11 o 
   0   2  19    78257.33    78977.34    929.43 o 
   1   2  19    36040.23    37774.25    578.02 o 
   2   2  19     6575.42     7949.80    248.97 o 
  -2   3  19    43061.68    40545.07    590.26 o 
  -1   3  19    13335.39    13866.04    470.57 o 
   0   3  19    30708.72    30536.44    479.34 o 
   1   3  19    13777.74    14427.97    322.40 o 
   2   3  19    43017.19    40205.38    626.81 o 
   3   3  19     9945.27    10898.43    291.35 o 
  -3   4  19    30756.31    30076.74    476.22 o 
  -2   4  19      847.22     1235.30    158.18 o 
  -1   4  19     4266.19     6082.28    231.60 o 
   0   4  19     6924.10     6598.70    231.58 o 
   1   4  19     4358.56     5981.91    263.09 o 
   2   4  19      907.34     1257.11    154.75 o 
   3   4  19    30809.45    29571.98    552.98 o 
   4   4  19    55700.79    56109.17    798.96 o 
  -4   5  19   162672.03   157002.50   1802.13 o 
  -3   5  19    28589.67    27582.19    474.50 o 
  -2   5  19    22456.34    20823.35    402.58 o 
  -1   5  19    55914.51    52862.66    797.89 o 
   0   5  19   162425.45   159741.25   1991.04 o 
   1   5  19    55947.11    53288.36    758.15 o 
   2   5  19    22159.26    22458.15    784.87 o 
   3   5  19    29964.64    28611.46    536.06 o 
   4   5  19   164349.67   159426.73   1892.51 o 
   5   5  19    67318.94    66689.37    945.85 o 
  -5   6  19    89940.83    86046.22   1278.82 o 
  -4   6  19    97343.64    91958.54   1158.61 o 
  -3   6  19    54821.03    52381.19    776.95 o 
  -2   6  19    12580.62    13630.61    359.34 o 
  -1   6  19    67599.62    63325.55    951.52 o 
   0   6  19    26647.32    26399.73    524.81 o 
   1   6  19    69103.68    67590.25    984.75 o 
   2   6  19    12834.87    13528.40    387.03 o 
   3   6  19    54687.94    52714.67    846.49 o 
   4   6  19    98214.70    93187.24   1211.23 o 
   5   6  19    89451.01    86908.01   1167.40 o 
   6   6  19      423.91     1129.00    276.99 o 
  -6   7  19    11038.51    10265.81    386.98 o 
  -5   7  19     2584.55     2814.31    228.37 o 
  -4   7  19     4491.33     5252.82    288.74 o 
  -3   7  19    10297.64    10586.16    407.18 o 
  -2   7  19    34639.16    31951.36    580.84 o 
  -1   7  19    62990.95    61284.27    892.56 o 
   0   7  19    77036.87    72882.35   1073.66 o 
   1   7  19    62457.22    60826.64    921.58 o 
   2   7  19    35046.38    33207.40    639.01 o 
   3   7  19     9663.77    10330.36    338.10 o 
   4   7  19     4909.84     5368.32    343.50 o 
   5   7  19     2480.41     3167.29    247.25 o 
   6   7  19    11801.72    11789.95    391.75 o 
   7   7  19    17368.06    16932.15    530.69 o 
  -7   8  19    27820.44    27348.07    654.97 o 
  -6   8  19    21127.12    21953.68    578.75 o 
  -5   8  19    25035.25    24893.06    674.39 o 
  -4   8  19    11691.46    12365.42    393.91 o 
  -3   8  19    31044.73    30598.66    585.54 o 
  -2   8  19    35678.94    34053.95    625.01 o 
  -1   8  19    26837.57    28261.19    559.73 o 
   0   8  19     7438.42     8070.36    385.51 o 
   1   8  19    26962.91    27007.69    553.19 o 
   2   8  19    36596.29    35602.74    689.69 o 
   3   8  19    31726.37    31733.99    633.59 o 
   4   8  19    12302.25    13433.54    413.50 o 
   5   8  19    25187.34    25343.98    592.76 o 
   6   8  19    21198.42    21041.15    572.81 o 
   7   8  19    28047.63    27117.16    655.37 o 
   8   8  19    13871.18    12881.14    543.61 o 
  -8   9  19    27966.86    27049.91    750.61 o 
  -7   9  19    44215.84    43466.26    885.90 o 
  -6   9  19    22243.00    24200.87    616.69 o 
  -5   9  19    14657.95    16035.26    532.12 o 
  -4   9  19    26520.98    25370.24    599.14 o 
  -3   9  19    23035.04    22489.46    556.43 o 
  -2   9  19    19604.99    20427.68    549.22 o 
  -1   9  19     3044.21     3785.28    329.15 o 
   0   9  19     1242.97     1828.33    279.20 o 
   1   9  19     2470.66     3185.16    287.58 o 
   2   9  19    20153.70    20662.36    544.07 o 
   3   9  19    23018.68    22390.07    563.59 o 
   4   9  19    27692.95    27812.42    627.13 o 
   5   9  19    15081.69    16537.91    561.31 o 
   6   9  19    22214.86    22714.85    669.21 o 
   7   9  19    43106.34    41790.81    904.73 o 
   8   9  19    27031.05    25164.60    782.08 o 
   9   9  19    36459.93    35617.91    998.72 o 
  -9  10  19     3504.43     4306.24    448.46 o 
  -8  10  19    27005.13    26757.31    810.81 o 
  -7  10  19    28613.56    27532.53    741.94 o 
  -6  10  19     3016.03     5415.56    415.18 o 
  -5  10  19    31378.10    31543.57    797.47 o 
  -4  10  19    27073.63    25846.49    637.98 o 
  -3  10  19    72774.28    69077.40   1077.13 o 
  -2  10  19    19679.36    19584.46    665.99 o 
  -1  10  19    10044.73    10498.46    472.61 o 
   0  10  19       67.60      -32.82    271.78 o 
   1  10  19    10020.59    10923.50    476.86 o 
   2  10  19    20444.21    19272.58    607.98 o 
   3  10  19    72095.28    66299.46   1169.16 o 
   4  10  19    28332.68    27828.43    652.63 o 
   5  10  19    30442.41    30649.40    709.11 o 
   6  10  19     3126.44     4181.95    382.02 o 
   7  10  19    29810.90    28061.39    802.46 o 
   8  10  19    26916.06    26518.45    824.48 o 
   9  10  19     3819.80     4223.75    504.91 o 
  10  10  19       12.51     1386.81    459.97 o 
 -10  11  19     3039.35     3862.48    551.04 o 
  -9  11  19      107.48      546.89    408.26 o 
  -8  11  19     4128.15     4079.64    467.18 o 
  -7  11  19     4463.03     5543.57    446.53 o 
  -6  11  19     6406.73     7537.27    507.95 o 
  -5  11  19     5270.90     5463.94    460.76 o 
  -4  11  19    33370.59    31894.34    817.93 o 
  -3  11  19    44875.61    42486.66    922.13 o 
  -2  11  19    93731.50    85373.26   1456.01 o 
  -1  11  19    24010.09    24684.32    728.14 o 
   0  11  19    17108.86    17013.33    598.52 o 
   1  11  19    23497.89    23185.85    685.48 o 
   2  11  19    95013.20    87655.42   1440.00 o 
   3  11  19    44001.55    39883.43    889.97 o 
   4  11  19    33210.96    31350.05    851.12 o 
   5  11  19     5140.46     5132.79    458.40 o 
   6  11  19     6146.97     6387.48    487.17 o 
   7  11  19     4297.69     5177.69    531.72 o 
   8  11  19     4331.33     4270.44    463.86 o 
   9  11  19      143.14      172.61    393.12 o 
  10  11  19     3258.98     3587.17    531.78 o 
  11  11  19     1370.42     4189.56    714.66 o 
 -11  12  19     2576.55     5192.93    705.48 o 
 -10  12  19     2559.23     2961.41    515.98 o 
  -9  12  19      959.99     1942.24    561.10 o 
  -8  12  19     1813.82     2284.73    455.92 o 
  -7  12  19     5419.29     5998.11    493.92 o 
  -6  12  19     1108.28     1979.19    454.58 o 
  -5  12  19     1153.84     1164.64    416.39 o 
  -4  12  19     7357.27     8127.84    564.69 o 
  -3  12  19    35421.59    32654.68    867.46 o 
  -2  12  19    35036.87    34825.25    885.76 o 
  -1  12  19    19411.79    18503.68    690.20 o 
   0  12  19    14300.36    14897.68    648.88 o 
   1  12  19    19759.67    19088.64    706.58 o 
   2  12  19    35767.07    34802.34    895.64 o 
   3  12  19    35369.45    32650.40    890.04 o 
   4  12  19     7320.29     7204.15    491.85 o 
   5  12  19     1202.76      823.81    362.53 o 
   6  12  19     1029.32     1504.15    437.09 o 
   7  12  19     5720.28     5817.24    612.50 o 
   8  12  19     1773.25     1889.56    588.13 o 
   9  12  19      945.31     1379.47    568.35 o 
  10  12  19     2371.17     4362.47    820.58 o 
  11  12  19     2670.49     3164.33    648.18 o 
  12  12  19     9745.95    12413.38   1057.39 o 
 -11  13  19     6226.80     7043.55    732.01 o 
 -10  13  19     2827.21     2287.08    651.28 o 
  -9  13  19     1934.91     2533.16    509.94 o 
  -8  13  19    13634.23    12705.79    749.32 o 
  -7  13  19    18732.69    16139.00    799.85 o 
  -6  13  19     4254.23     6876.82    598.85 o 
  -5  13  19     7863.30     8634.15    610.58 o 
  -4  13  19    35205.54    33347.26   1008.52 o 
  -3  13  19    14449.50    14571.43    654.32 o 
  -2  13  19    18580.74    19043.42    733.26 o 
  -1  13  19     3848.44     3669.87    441.21 o 
   0  13  19      501.87      981.31    385.65 o 
   1  13  19     3897.84     3448.31    451.11 o 
   2  13  19    18604.74    19259.12    742.92 o 
   3  13  19    14103.15    13258.70    657.97 o 
   4  13  19    36041.68    35171.11    953.96 o 
   5  13  19     7808.06     8617.31    575.63 o 
   6  13  19     4208.21     5431.58    553.75 o 
   7  13  19    18097.23    18347.37    887.22 o 
   8  13  19    13115.44    12536.17   1923.91 o 
   9  13  19     1949.98     2847.36    665.14 o 
  10  13  19     2601.91     2789.36    683.47 o 
  11  13  19     6433.32     8064.71    867.84 o 
 -10  14  19     1496.07     1841.09    570.06 o 
  -9  14  19     9880.69     8818.53    762.42 o 
  -8  14  19    20510.86    16975.03    865.96 o 
  -7  14  19    19120.45    18892.76    965.10 o 
  -6  14  19    21237.29    20850.85    894.38 o 
  -5  14  19     7994.81     9945.67    681.09 o 
  -4  14  19    17822.02    18795.52    913.73 o 
  -3  14  19    10218.87    11420.98    685.87 o 
  -2  14  19     6827.59     7343.91    565.94 o 
  -1  14  19     1035.97     1328.39    427.80 o 
   0  14  19      926.20     1155.49    413.69 o 
   1  14  19      991.11     1194.89    418.34 o 
   2  14  19     6945.91     8722.96    583.26 o 
   3  14  19    10063.54    10330.87    631.71 o 
   4  14  19    17486.74    18682.54    784.64 o 
   5  14  19     8086.09     9546.27    618.91 o 
   6  14  19    21172.82    20755.37    892.60 o 
   7  14  19    18548.29    18741.91    924.70 o 
   8  14  19    19499.40    16665.79    985.85 o 
   9  14  19     9732.38     8132.10    814.84 o 
  10  14  19     1487.25     1437.94    647.16 o 
  -9  15  19    19462.05    15569.89    957.58 o 
  -8  15  19     4045.79     5275.09    807.08 o 
  -7  15  19    15378.48    15804.85   1351.34 o 
  -6  15  19    12211.71    13750.19    869.53 o 
  -5  15  19     6782.24     7395.75    660.38 o 
  -4  15  19     9863.12     7878.29    672.46 o 
  -3  15  19     6778.54     6529.01    628.89 o 
  -2  15  19    14134.99    14397.11    732.46 o 
  -1  15  19    13272.36    12661.67    700.08 o 
   0  15  19     8028.93     8991.49    649.89 o 
   1  15  19    13149.51    13182.58    722.66 o 
   2  15  19    14259.47    13369.29    727.07 o 
   3  15  19     6887.51     8301.81    625.41 o 
   4  15  19    10175.70     9773.38    660.17 o 
   5  15  19     6874.23     8148.07    628.40 o 
   6  15  19    12337.09    12277.33    786.60 o 
   7  15  19    15677.40    17029.29    995.63 o 
   8  15  19     4070.96     5360.99    717.60 o 
   9  15  19    19494.55    19922.09   1663.49 o 
  -7  16  19     2265.37     2253.97    658.39 o 
  -6  16  19     6397.26     7057.07    706.21 o 
  -5  16  19     7093.99     5846.75    667.56 o 
  -4  16  19     7348.45     7047.83    662.27 o 
  -3  16  19     2267.30     2349.60    550.31 o 
  -2  16  19    14462.22    14686.30    833.05 o 
  -1  16  19    18133.41    17574.95    824.74 o 
   0  16  19    15416.83    19256.98    864.33 o 
   1  16  19    18245.70    18802.10    847.08 o 
   2  16  19    14092.84    13900.78    768.95 o 
   3  16  19     2144.82     1907.64    509.25 o 
   4  16  19     7441.74     8397.74    652.57 o 
   5  16  19     6928.97     5989.56    676.33 o 
   6  16  19     6630.18     7521.23    688.01 o 
   7  16  19     2212.74     3766.79    703.62 o 
  -4  17  19     6268.18     5218.99    688.13 o 
  -3  17  19     4320.00     4335.13    651.04 o 
  -2  17  19     1202.44     1330.03    583.83 o 
  -1  17  19    24871.38    23794.31    974.28 o 
   0  17  19    30076.11    29310.38   1060.81 o 
   1  17  19    24564.65    23927.55    996.08 o 
   2  17  19     1337.89     1562.37    540.71 o 
   3  17  19     4387.37     4766.50    624.51 o 
   4  17  19     6612.81     5607.76    622.34 o 
   0   0  20    91761.80    95593.27   2209.59 o 
   0   1  20      649.56     1571.05    130.65 o 
   1   1  20    23764.23    23995.22    374.45 o 
  -1   2  20    57353.53    58343.54    720.89 o 
   0   2  20   125815.87   128204.12   1433.37 o 
   1   2  20    55269.43    56391.39    717.20 o 
   2   2  20    86483.70    83020.70    983.86 o 
  -2   3  20     1858.41     2289.51    151.62 o 
  -1   3  20   116530.21   113513.87   1297.64 o 
   0   3  20     3106.29     3256.84    187.62 o 
   1   3  20   116446.66   113881.80   1366.92 o 
   2   3  20     1655.52     2005.78    151.10 o 
   3   3  20   115122.34   115452.07   1330.69 o 
  -3   4  20   294188.56   295959.78   3166.95 o 
  -2   4  20    56622.27    54067.70    762.64 o 
  -1   4  20    32670.32    32132.11    523.42 o 
   0   4  20   166475.28   156578.58   1933.48 o 
   1   4  20    33580.56    32690.56    553.83 o 
   2   4  20    58193.75    56314.83    823.79 o 
   3   4  20   291548.84   293581.28   3313.91 o 
   4   4  20    34488.61    34106.29    569.14 o 
  -4   5  20   117090.41   114962.69   1373.35 o 
  -3   5  20    20013.21    21143.28    434.65 o 
  -2   5  20      105.84      257.08    144.21 o 
  -1   5  20    84305.89    80429.77   1126.99 o 
   0   5  20     1405.56     2388.10    411.90 o 
   1   5  20    85782.69    83977.80   1078.88 o 
   2   5  20      134.73      696.42    199.30 o 
   3   5  20    20003.93    21213.10    490.20 o 
   4   5  20   116352.48   116128.09   1443.11 o 
   5   5  20   217115.41   205661.22   2795.14 o 
  -5   6  20      693.56     1875.98    211.77 o 
  -4   6  20   100232.67    90175.24   2048.55 o 
  -3   6  20    18297.45    18655.90    410.88 o 
  -2   6  20     2914.30     3498.25    227.87 o 
  -1   6  20    41622.84    40972.05    689.83 o 
   0   6  20    93256.31    90751.18   1249.38 o 
   1   6  20    41986.77    41148.45    652.54 o 
   2   6  20     2763.65     3381.99    246.37 o 
   3   6  20    18672.11    19119.74    508.85 o 
   4   6  20   100442.25    93862.34   1940.74 o 
   5   6  20      711.75     1596.97    216.36 o 
   6   6  20    68134.62    62534.47    934.01 o 
  -6   7  20     7791.05     7646.67    349.79 o 
  -5   7  20    72270.52    67771.47    948.28 o 
  -4   7  20      237.37      622.58    187.42 o 
  -3   7  20     8789.76     8394.43    320.59 o 
  -2   7  20    19470.44    19703.38    569.40 o 
  -1   7  20    77136.79    74151.20   1584.81 o 
   0   7  20     4981.32     6094.70    338.80 o 
   1   7  20    77350.51    74505.16   1072.99 o 
   2   7  20    18721.38    19825.54    486.91 o 
   3   7  20     8364.01     7882.64    327.86 o 
   4   7  20      307.77      870.34    214.68 o 
   5   7  20    73278.55    70487.91    999.32 o 
   6   7  20     8213.64     8000.29    370.05 o 
   7   7  20    12378.19    12880.57    461.26 o 
  -7   8  20     7732.25     8083.37    415.19 o 
  -6   8  20     1028.62     1846.86    293.74 o 
  -5   8  20    40625.23    37639.01    743.03 o 
  -4   8  20    22055.66    21602.70    502.66 o 
  -3   8  20     5161.01     6390.24    304.40 o 
  -2   8  20    15592.22    16485.57    434.49 o 
  -1   8  20      699.42     1268.48    209.17 o 
   0   8  20   157497.36   145596.05   1910.17 o 
   1   8  20      728.15     1353.72    196.32 o 
   2   8  20    15533.70    16370.44    458.31 o 
   3   8  20     5239.58     5996.36    332.84 o 
   4   8  20    22116.52    21216.38    582.19 o 
   5   8  20    40258.59    38332.52    738.76 o 
   6   8  20     1005.05     1419.56    269.63 o 
   7   8  20     7826.10     8918.44    432.04 o 
   8   8  20    38852.86    37202.76    844.64 o 
  -8   9  20     1105.90     1963.04    354.85 o 
  -7   9  20      552.49     1953.70    324.31 o 
  -6   9  20    58487.55    58557.85   1015.79 o 
  -5   9  20    23119.32    22656.75    616.56 o 
  -4   9  20    28949.80    29549.79    653.19 o 
  -3   9  20     4393.54     4791.85    336.16 o 
  -2   9  20    43070.44    42525.19    792.69 o 
  -1   9  20    44879.24    42547.06    835.90 o 
   0   9  20      146.99      274.33    215.93 o 
   1   9  20    45116.60    42483.09    784.49 o 
   2   9  20    43482.78    42100.97    836.22 o 
   3   9  20     4447.54     5164.49    326.04 o 
   4   9  20    28469.15    28825.65    651.68 o 
   5   9  20    23034.44    23409.54    647.21 o 
   6   9  20    57626.67    57501.92   1077.37 o 
   7   9  20      651.66     1571.91    339.86 o 
   8   9  20      985.62     2276.76    508.62 o 
   9   9  20       26.01     1460.41    438.27 o 
  -9  10  20     2037.51     3235.05    489.43 o 
  -8  10  20    10597.10    11220.86    612.90 o 
  -7  10  20    34520.91    33906.36    797.56 o 
  -6  10  20    26467.52    26013.46    718.81 o 
  -5  10  20    11336.13    11921.30    545.66 o 
  -4  10  20    15449.97    16055.50    520.41 o 
  -3  10  20     2785.31     4372.49    348.63 o 
  -2  10  20     1934.44     3209.53    351.21 o 
  -1  10  20    18142.89    18955.42    595.04 o 
   0  10  20      216.65      411.44    276.54 o 
   1  10  20    18272.38    19254.40    651.22 o 
   2  10  20     2013.22     3193.66    341.70 o 
   3  10  20     2903.54     3850.66    392.67 o 
   4  10  20    15483.42    15675.23    566.10 o 
   5  10  20    11853.41    11742.36    513.27 o 
   6  10  20    26526.23    27089.53    729.45 o 
   7  10  20    34437.42    32438.89    872.52 o 
   8  10  20    10382.31    11124.99    596.62 o 
   9  10  20     2272.53     3039.42    472.61 o 
  10  10  20    12236.08    11610.16    705.42 o 
 -10  11  20    14546.77    13853.39    790.47 o 
  -9  11  20     8257.46     8580.64    649.53 o 
  -8  11  20     5497.42     5850.52    509.85 o 
  -7  11  20     7148.67     7922.89    534.00 o 
  -6  11  20    21772.11    20842.28    679.29 o 
  -5  11  20     6636.58     7432.10    498.42 o 
  -4  11  20    10160.42    10625.42    589.27 o 
  -3  11  20     1879.18     2878.40    377.94 o 
  -2  11  20     4631.04     7342.99    616.08 o 
  -1  11  20     9166.08     8504.87    514.05 o 
   0  11  20     3115.42     4120.30    385.69 o 
   1  11  20     8489.53     8299.26    479.17 o 
   2  11  20     4480.35     6731.82    447.62 o 
   3  11  20     1880.62     4102.83    400.52 o 
   4  11  20    10516.21    10549.28    567.80 o 
   5  11  20     7074.76     8325.61    524.05 o 
   6  11  20    20746.33    19446.90    792.75 o 
   7  11  20     6990.27     8002.81    686.48 o 
   8  11  20     5538.23     4858.83    472.55 o 
   9  11  20     8458.88     7150.72    597.27 o 
  10  11  20    14658.24    14103.17    783.79 o 
  11  11  20      195.51      709.73    571.99 o 
 -11  12  20    46084.31    40610.68   1250.02 o 
 -10  12  20     6800.38     6627.48    646.95 o 
  -9  12  20     6418.16     5287.35    572.44 o 
  -8  12  20      878.54     1130.17    444.29 o 
  -7  12  20    15747.72    15501.23    706.66 o 
  -6  12  20    16313.45    15217.05    681.07 o 
  -5  12  20     2612.58     3068.33    465.81 o 
  -4  12  20     1014.63     2054.10    418.23 o 
  -3  12  20    19010.71    18307.32    686.51 o 
  -2  12  20    17315.16    18885.53    689.83 o 
  -1  12  20     4714.27     5377.93    475.09 o 
   0  12  20      545.64     1027.07    377.41 o 
   1  12  20     5234.47     6341.58    481.21 o 
   2  12  20    17073.23    18380.28    708.28 o 
   3  12  20    19053.43    17753.57    703.96 o 
   4  12  20      972.92     1401.41    375.05 o 
   5  12  20     2549.11     2643.57    430.85 o 
   6  12  20    16426.27    16175.65    793.61 o 
   7  12  20    14738.16    13282.01    827.62 o 
   8  12  20      783.83     1346.26    669.68 o 
   9  12  20     6481.53     6885.49    770.87 o 
  10  12  20     6577.96     4933.77    738.56 o 
  11  12  20    45160.87    39829.53   1322.79 o 
  12  12  20        1.23     1843.78    645.84 o 
 -11  13  20     2637.53     2082.75    584.89 o 
 -10  13  20     3446.92     3596.88    675.09 o 
  -9  13  20     3625.69     3768.25    560.85 o 
  -8  13  20     7097.93     7131.74    693.34 o 
  -7  13  20     7315.86     8154.93    652.29 o 
  -6  13  20    20174.62    18605.21    825.65 o 
  -5  13  20    25382.62    24455.39    902.43 o 
  -4  13  20      501.52     2464.25    453.21 o 
  -3  13  20     6554.52     6647.65    521.48 o 
  -2  13  20     3445.65     4155.61    460.85 o 
  -1  13  20     3917.60     4236.27    482.93 o 
   0  13  20     4592.04     4310.75    485.85 o 
   1  13  20     3862.61     4031.49    464.02 o 
   2  13  20     3600.99     4137.93    459.63 o 
   3  13  20     6296.72     7496.86    541.21 o 
   4  13  20      496.69     1279.35    447.95 o 
   5  13  20    25663.78    24882.73    849.11 o 
   6  13  20    19763.89    19791.22    931.17 o 
   7  13  20     7315.60     8310.27    754.53 o 
   8  13  20     7542.94     8323.73    781.31 o 
   9  13  20     3444.18     3963.44    993.02 o 
  10  13  20     3478.61     3246.61    714.66 o 
  11  13  20     2686.40     2248.77    707.62 o 
 -10  14  20     8510.52     8032.38    797.88 o 
  -9  14  20      780.04     1806.76    576.57 o 
  -8  14  20     1408.29     3849.10    586.21 o 
  -7  14  20    24048.03    22993.63    958.56 o 
  -6  14  20    11693.15    11693.40    726.18 o 
  -5  14  20    25417.64    24478.28    939.37 o 
  -4  14  20     6735.29     6775.95    597.09 o 
  -3  14  20    26625.84    23569.04    907.03 o 
  -2  14  20     5105.10     4480.10    498.97 o 
  -1  14  20    13865.18    13085.66    700.79 o 
   0  14  20    12835.50    12130.21    677.23 o 
   1  14  20    13638.79    13448.61    693.31 o 
   2  14  20     4939.77     5018.92    520.60 o 
   3  14  20    26732.41    26229.50    885.71 o 
   4  14  20     6522.40     8121.45    592.51 o 
   5  14  20    25773.94    25790.18    905.68 o 
   6  14  20    11946.05    11413.96    790.07 o 
   7  14  20    23876.32    26034.96   1368.41 o 
   8  14  20     1339.33     1701.56    603.49 o 
   9  14  20      754.55     2015.85    631.69 o 
  10  14  20     8597.58     7679.55    967.87 o 
  -9  15  20     1999.94     3318.94    659.96 o 
  -8  15  20    10485.05     9768.27    767.91 o 
  -7  15  20    10693.40     8839.72    719.98 o 
  -6  15  20    12457.80    12778.56    909.96 o 
  -5  15  20    10714.24    11745.07    766.25 o 
  -4  15  20     8767.10     8438.75    688.10 o 
  -3  15  20     3874.68     4567.87    586.06 o 
  -2  15  20     6902.64     9295.11    678.44 o 
  -1  15  20    18933.31    19072.91    830.92 o 
   0  15  20      172.49      174.21    441.09 o 
   1  15  20    19471.12    20066.31    848.78 o 
   2  15  20     7304.41     8316.44    628.90 o 
   3  15  20     4035.54     4534.72    542.92 o 
   4  15  20     8803.77    10560.04    675.07 o 
   5  15  20    10792.22    12059.56    716.98 o 
   6  15  20    12467.50    13485.11   1050.85 o 
   7  15  20    10583.61     8559.09    814.52 o 
   8  15  20    10323.51     8868.05    859.59 o 
   9  15  20     2018.72     2351.42    664.44 o 
  -7  16  20      641.98      993.63    624.76 o 
  -6  16  20      502.46     1092.73    601.98 o 
  -5  16  20     4157.31     3872.86    611.91 o 
  -4  16  20     2533.08     2966.15    583.58 o 
  -3  16  20     1836.71     2708.30    567.48 o 
  -2  16  20      901.42     2161.09    566.65 o 
  -1  16  20     1455.23     4021.36    579.77 o 
   0  16  20    54694.69    52538.90   1289.35 o 
   1  16  20     1465.88     4236.84    583.28 o 
   2  16  20      906.72     1545.52    507.52 o 
   3  16  20     1674.15     2238.69    524.54 o 
   4  16  20     2545.38     3221.58    534.69 o 
   5  16  20     4121.64     4786.53    625.55 o 
   6  16  20      563.68     1476.87    547.47 o 
   7  16  20      634.65     1207.61    741.53 o 
  -4  17  20     1500.12     1764.15    605.90 o 
  -3  17  20     2851.06     2822.82    629.15 o 
  -2  17  20     7085.06     8102.98    748.44 o 
  -1  17  20     2236.41     4136.03    642.92 o 
   0  17  20      985.00     4704.56    665.69 o 
   1  17  20     2322.20     4425.40    605.94 o 
   2  17  20     6900.97     6258.30    647.96 o 
   3  17  20     2657.13     4409.02   1103.39 o 
   4  17  20     1475.05     3262.02    679.14 o 
   0   1  21    36485.06    34916.43    490.73 o 
   1   1  21     1823.23     1576.87    137.67 o 
  -1   2  21    22504.61    23801.16    376.32 o 
   0   2  21    77543.45    78159.91    931.97 o 
   1   2  21    20766.02    21382.91    366.90 o 
   2   2  21     8717.01     8303.66    231.87 o 
  -2   3  21     1766.31     2707.48    164.54 o 
  -1   3  21    82989.33    82307.30    980.59 o 
   0   3  21    13794.18    14164.02    319.28 o 
   1   3  21    81953.52    81243.66   1034.80 o 
   2   3  21     1499.19     1959.83    159.83 o 
   3   3  21    60490.91    64873.59    862.04 o 
  -3   4  21     9013.81     9431.18    300.03 o 
  -2   4  21    19585.39    18953.66    366.03 o 
  -1   4  21      901.56     1255.09    189.27 o 
   0   4  21   134477.14   126772.02   1524.74 o 
   1   4  21      862.48     1411.70    181.53 o 
   2   4  21    19943.90    20020.59    430.86 o 
   3   4  21     9634.32     9734.69    379.04 o 
   4   4  21    72912.82    70451.94    959.11 o 
  -4   5  21    81967.96    79255.51   1015.09 o 
  -3   5  21   125730.70   121350.96   1441.24 o 
  -2   5  21      534.22      489.39    161.28 o 
  -1   5  21    48789.55    50834.93    939.12 o 
   0   5  21    39214.35    39295.98    661.47 o 
   1   5  21    48178.45    49811.21    778.45 o 
   2   5  21      588.39      435.01    190.97 o 
   3   5  21   127272.83   123441.91   1596.62 o 
   4   5  21    82466.64    79971.90   1068.10 o 
   5   5  21   152909.16   147475.22   2408.44 o 
  -5   6  21    46618.67    46677.67    755.35 o 
  -4   6  21    74465.23    70702.76    946.21 o 
  -3   6  21    68084.29    68704.61    908.20 o 
  -2   6  21     8543.83     9841.45    324.62 o 
  -1   6  21    37124.01    36366.57    640.52 o 
   0   6  21    35518.43    34772.05    631.51 o 
   1   6  21    37045.58    35331.87    598.60 o 
   2   6  21     8968.48     9832.73    371.59 o 
   3   6  21    66610.56    65691.99    991.51 o 
   4   6  21    74729.38    71671.48   1158.02 o 
   5   6  21    46577.91    46350.54    763.85 o 
   6   6  21    22373.73    22487.87    517.13 o 
  -6   7  21     6667.33     7906.68    359.64 o 
  -5   7  21    23961.47    24383.62    536.38 o 
  -4   7  21    46448.63    43915.01    684.80 o 
  -3   7  21     6813.53     7514.80    371.12 o 
  -2   7  21    24983.62    25068.37    625.56 o 
  -1   7  21    33976.00    32179.41    980.33 o 
   0   7  21    57686.54    56076.03    888.59 o 
   1   7  21    34264.67    32537.36    729.75 o 
   2   7  21    25171.31    25463.77    540.08 o 
   3   7  21     6445.63     7391.03    429.85 o 
   4   7  21    46008.11    43281.27    757.44 o 
   5   7  21    22425.35    22559.42    598.79 o 
   6   7  21     6079.43     7186.51    377.70 o 
   7   7  21     3694.44     3486.03    320.79 o 
  -7   8  21    17228.55    17560.85    600.91 o 
  -6   8  21    29021.50    28426.57    656.56 o 
  -5   8  21    25500.25    26136.66    617.34 o 
  -4   8  21    15339.25    15630.05    542.02 o 
  -3   8  21    11559.56    11299.14    447.06 o 
  -2   8  21    42282.15    40098.45    691.76 o 
  -1   8  21    39625.06    38611.80    666.43 o 
   0   8  21    10557.33    12299.67    683.96 o 
   1   8  21    37050.17    35011.93    812.70 o 
   2   8  21    42554.23    39433.44    718.96 o 
   3   8  21    11324.93    11565.44    417.82 o 
   4   8  21    15436.60    16070.83    521.37 o 
   5   8  21    25443.54    26399.32    660.74 o 
   6   8  21    29325.70    28830.06    708.71 o 
   7   8  21    16675.30    16263.74    689.40 o 
   8   8  21     8123.09     8679.55    493.17 o 
  -8   9  21    30869.25    28707.52    792.42 o 
  -7   9  21    28361.22    28138.51    758.93 o 
  -6   9  21    58170.85    53554.34   1089.08 o 
  -5   9  21     1983.55     3071.72    336.10 o 
  -4   9  21    43747.91    42963.58    807.87 o 
  -3   9  21    15042.98    14899.02    491.53 o 
  -2   9  21     3704.29     4690.47    333.99 o 
  -1   9  21     1219.94     1523.28    288.63 o 
   0   9  21       88.80      109.07    203.11 o 
   1   9  21     1401.07     1622.87    311.72 o 
   2   9  21     3799.32     4381.91    336.33 o 
   3   9  21    16312.46    15710.39    486.04 o 
   4   9  21    44510.79    43421.55    815.89 o 
   5   9  21     2010.33     3513.55    344.54 o 
   6   9  21    57560.33    56272.74   1140.45 o 
   7   9  21    28592.59    27739.06    792.75 o 
   8   9  21    31036.06    29902.07    842.18 o 
   9   9  21    12495.66    14216.62    713.15 o 
  -9  10  21    14159.12    14696.70    759.46 o 
  -8  10  21    25490.13    26069.60    844.21 o 
  -7  10  21    25872.52    27309.17    842.52 o 
  -6  10  21     5781.96     6712.28    462.95 o 
  -5  10  21    23628.33    23244.47    767.28 o 
  -4  10  21    20676.14    21694.73    651.99 o 
  -3  10  21    17281.55    18297.24    566.20 o 
  -2  10  21    35121.66    32562.02    761.25 o 
  -1  10  21    10230.47    10908.64    488.23 o 
   0  10  21      255.59     -222.85    279.24 o 
   1  10  21     9775.88    10836.66    489.25 o 
   2  10  21    35151.67    32632.42    876.30 o 
   3  10  21    18077.26    17508.47    647.91 o 
   4  10  21    20351.70    21299.73    781.65 o 
   5  10  21    23847.27    23792.08    683.43 o 
   6  10  21     5541.90     6566.89    439.38 o 
   7  10  21    25294.66    25847.79    838.11 o 
   8  10  21    24403.25    25426.96    821.33 o 
   9  10  21    14263.77    14299.16    731.40 o 
  10  10  21     2403.23     3727.31    522.75 o 
 -10  11  21      330.34      906.16    464.20 o 
  -9  11  21     1101.41     2051.57    501.56 o 
  -8  11  21     3490.95     3290.59    493.12 o 
  -7  11  21    15598.48    15015.14    702.31 o 
  -6  11  21       99.12      186.51    345.85 o 
  -5  11  21    10302.71    10912.31    643.10 o 
  -4  11  21    13330.18    14663.64    636.99 o 
  -3  11  21    48879.89    42523.97    983.24 o 
  -2  11  21    39596.16    36245.21    892.35 o 
  -1  11  21    13960.21    15417.75    661.13 o 
   0  11  21    23968.48    24442.49    703.79 o 
   1  11  21    13998.06    15629.43    590.44 o 
   2  11  21    38535.34    35143.75    829.43 o 
   3  11  21    48521.61    44089.29   1005.17 o 
   4  11  21    13127.84    13061.78    621.15 o 
   5  11  21    10049.86    10029.30    576.80 o 
   6  11  21      124.79      764.62    416.04 o 
   7  11  21    16851.05    16865.56    820.07 o 
   8  11  21     3565.66     4054.46    469.13 o 
   9  11  21     1249.00     1492.05    464.97 o 
  10  11  21      280.29      124.68    419.49 o 
  11  11  21     3612.10     4519.51    583.40 o 
 -11  12  21     1854.75     5462.28    888.60 o 
 -10  12  21     4694.17     5822.40    654.59 o 
  -9  12  21     2368.36     2526.32    554.10 o 
  -8  12  21    14362.25    13063.56    714.86 o 
  -7  12  21     7972.81     8426.79    612.01 o 
  -6  12  21       40.27      176.74    383.73 o 
  -5  12  21     2793.22     2706.57    461.67 o 
  -4  12  21    12840.89    10940.98    632.77 o 
  -3  12  21     9273.47    10298.04    585.97 o 
  -2  12  21    29066.55    28004.82    843.77 o 
  -1  12  21    41435.16    39648.20    975.33 o 
   0  12  21      212.78      538.84    374.12 o 
   1  12  21    42199.86    40184.42    974.87 o 
   2  12  21    28478.72    26119.29    821.66 o 
   3  12  21     9245.31     9353.00    539.64 o 
   4  12  21    12724.94    11654.23    578.69 o 
   5  12  21     2735.64     2681.10    451.24 o 
   6  12  21       40.51      891.37    433.51 o 
   7  12  21     8242.45     7891.09    750.75 o 
   8  12  21    14369.25    13652.49    812.69 o 
   9  12  21     2403.53     3441.74    656.13 o 
  10  12  21     4385.59     4630.87    718.83 o 
  11  12  21     2107.42     4582.86   1024.78 o 
  12  12  21     3103.59     4746.18    717.62 o 
 -11  13  21     8775.58     8652.41    758.28 o 
 -10  13  21     2298.46     2696.44    836.36 o 
  -9  13  21     3257.84     2579.43    575.81 o 
  -8  13  21     5396.52     5357.54    628.77 o 
  -7  13  21    13115.23    12302.46    733.11 o 
  -6  13  21     4822.39     6063.52    579.05 o 
  -5  13  21    13347.58    13065.51    751.27 o 
  -4  13  21    22165.18    20054.61    825.10 o 
  -3  13  21    38128.01    34437.47   1007.03 o 
  -2  13  21    14905.90    14637.46    695.85 o 
  -1  13  21     4207.13     4888.21    495.47 o 
   0  13  21     5109.54     4794.93    495.50 o 
   1  13  21     4068.89     5408.33    497.00 o 
   2  13  21    15098.42    15246.73    689.22 o 
   3  13  21    37094.28    34275.48    960.17 o 
   4  13  21    21854.13    19523.00    772.74 o 
   5  13  21    13616.19    13257.02    674.60 o 
   6  13  21     5185.62     6804.04    643.50 o 
   7  13  21    13140.40    12104.49    855.46 o 
   8  13  21     5437.32     5815.70    750.08 o 
   9  13  21     3173.10     4219.53    724.23 o 
  10  13  21     2344.19     3281.36    786.49 o 
  11  13  21     8827.34    10319.92    910.46 o 
 -10  14  21      251.34      363.07    584.51 o 
  -9  14  21    17367.28    15385.67   1040.77 o 
  -8  14  21     7334.06     7815.14    723.46 o 
  -7  14  21    39812.70    36551.73   1179.29 o 
  -6  14  21     3815.90     5812.29    658.43 o 
  -5  14  21    12138.49    12599.00    735.77 o 
  -4  14  21     9025.39     8735.00    653.50 o 
  -3  14  21    11757.14    12557.47    718.10 o 
  -2  14  21     7353.42     8119.02    603.91 o 
  -1  14  21     8169.45    10201.17    640.14 o 
   0  14  21     1290.81     1745.17    448.39 o 
   1  14  21     8342.13     9517.80    619.22 o 
   2  14  21     7458.47     8530.46    650.55 o 
   3  14  21    11665.21    12711.51    683.43 o 
   4  14  21     9125.26     8337.35    616.58 o 
   5  14  21    12267.55    12935.95    703.55 o 
   6  14  21     3807.71     6610.17   1391.69 o 
   7  14  21    39865.00    37028.05   1238.36 o 
   8  14  21     7040.46     6517.79    755.21 o 
   9  14  21    17217.83    17090.74   1012.64 o 
  10  14  21      249.27      314.06    727.03 o 
  -8  15  21     9658.35     9590.83    806.04 o 
  -7  15  21     1651.90     3217.22    571.73 o 
  -6  15  21    13067.62    12259.83    849.59 o 
  -5  15  21     8740.30     9606.72    720.66 o 
  -4  15  21    16364.65    15949.09    826.87 o 
  -3  15  21     7083.15     7468.70    668.67 o 
  -2  15  21    15357.34    15102.43   1094.94 o 
  -1  15  21     9358.47    10604.29    688.86 o 
   0  15  21      209.66      747.28    471.15 o 
   1  15  21     9276.97     9695.62    662.02 o 
   2  15  21    15873.46    16176.92    778.65 o 
   3  15  21     6749.24     6084.85    625.07 o 
   4  15  21    16199.02    17218.62    878.80 o 
   5  15  21     8409.77     9760.93    663.29 o 
   6  15  21    13135.94    14276.59    818.72 o 
   7  15  21     1576.31     2334.70    665.29 o 
   8  15  21     9812.46    10986.55    906.76 o 
  -7  16  21     3137.52     2261.56    752.52 o 
  -6  16  21     5045.67     5544.01    788.67 o 
  -5  16  21     1835.25     1916.88    553.44 o 
  -4  16  21     9325.74     9083.11    770.58 o 
  -3  16  21     9381.54     8883.92    747.60 o 
  -2  16  21    11171.09    10063.94    783.54 o 
  -1  16  21    25545.53    24506.83   1323.36 o 
   0  16  21    20535.61    21615.81    919.39 o 
   1  16  21    25547.29    24990.59   1226.22 o 
   2  16  21    11236.74    11263.08    784.73 o 
   3  16  21     9425.77     9479.80    681.58 o 
   4  16  21     8930.16     9296.03    690.58 o 
   5  16  21     1770.69     2806.79    728.39 o 
   6  16  21     5241.11     5057.62    675.10 o 
   7  16  21     3198.00     3065.73   1324.82 o 
  -4  17  21     6503.59     7280.51    881.13 o 
  -3  17  21     1724.68     2373.89    635.12 o 
  -2  17  21     9423.46     8268.25    774.78 o 
  -1  17  21    11404.81    10828.95    826.69 o 
   0  17  21    27396.18    25961.75   1023.58 o 
   1  17  21    11244.26    11153.78    762.11 o 
   2  17  21     8939.17     8379.92    718.41 o 
   3  17  21     1718.61     1549.14    552.39 o 
   4  17  21     6611.25     6249.88    947.50 o 
   0   1  22    66439.52    64084.12    791.19 o 
   1   1  22     9934.91    10838.29    256.59 o 
  -1   2  22    80992.98    74125.47    904.05 o 
   0   2  22    12538.96    13996.70    288.93 o 
   1   2  22    82309.48    75092.99    904.50 o 
   2   2  22    18348.83    18693.26    343.11 o 
  -2   3  22   129109.17   125202.85   1415.97 o 
  -1   3  22    35302.79    34350.57    500.07 o 
   0   3  22   122464.75   117584.66   1344.23 o 
   1   3  22    34272.31    32950.51    493.43 o 
   2   3  22   127863.38   121966.27   1412.42 o 
   3   3  22    76166.25    77102.98   1057.09 o 
  -3   4  22    21505.67    21734.11    441.16 o 
  -2   4  22      486.61      960.62    153.71 o 
  -1   4  22    73469.12    70541.85    985.95 o 
   0   4  22     1854.59     2442.50    364.30 o 
   1   4  22    71739.80    68599.85    980.00 o 
   2   4  22      433.66     1096.72    183.36 o 
   3   4  22    20919.99    20997.03    556.09 o 
   4   4  22   186705.48   184816.78   2174.70 o 
  -4   5  22    80618.72    80269.72   1031.86 o 
  -3   5  22    21818.60    22149.48    429.89 o 
  -2   5  22     8023.38     9149.61    304.38 o 
  -1   5  22    35073.29    32802.53    563.03 o 
   0   5  22    63366.57    60495.74    903.33 o 
   1   5  22    36734.91    34592.09    598.99 o 
   2   5  22     8640.66     9491.82    354.81 o 
   3   5  22    21994.72    22153.39    583.48 o 
   4   5  22    82051.16    81867.06   1087.04 o 
   5   5  22    12803.23    13977.28    397.37 o 
  -5   6  22    95828.91    89598.83   1212.65 o 
  -4   6  22     1058.16     1627.65    209.94 o 
  -3   6  22    14588.03    15153.50    409.11 o 
  -2   6  22    23720.30    22912.84    455.06 o 
  -1   6  22    26306.66    25246.52    524.03 o 
   0   6  22    75657.12    76345.01   1102.55 o 
   1   6  22    26306.97    24602.95    487.77 o 
   2   6  22    22672.02    22619.16    533.87 o 
   3   6  22    14733.09    15507.04    419.18 o 
   4   6  22     1043.35     1551.37    232.69 o 
   5   6  22    94834.91    89171.12   1203.08 o 
   6   6  22    15270.44    15431.37    440.66 o 
  -6   7  22     9233.18     9137.85    376.62 o 
  -5   7  22     9410.44    10000.97    485.53 o 
  -4   7  22    36346.73    35650.11    603.22 o 
  -3   7  22    15309.54    14246.63    383.30 o 
  -2   7  22     3600.75     3800.13    253.51 o 
  -1   7  22    29109.69    29162.50    560.32 o 
   0   7  22   137747.69   127730.34   2408.27 o 
   1   7  22    29059.85    29022.04    572.85 o 
   2   7  22     3401.45     3948.09    360.84 o 
   3   7  22    14914.18    14073.84    466.93 o 
   4   7  22    35672.53    34244.11    666.43 o 
   5   7  22     9153.56     9615.49    399.13 o 
   6   7  22     8481.80     8142.65    396.01 o 
   7   7  22       59.97       77.86    248.39 o 
  -7   8  22    18971.42    18682.97    623.68 o 
  -6   8  22    35459.42    34946.71    727.56 o 
  -5   8  22    11784.04    13413.26    473.94 o 
  -4   8  22    14929.72    15071.62    418.83 o 
  -3   8  22    14950.15    15573.86    436.74 o 
  -2   8  22    25350.94    25267.21    539.76 o 
  -1   8  22    36715.48    34613.26    636.56 o 
   0   8  22       59.86      754.37    232.14 o 
   1   8  22    35945.47    34515.95    719.08 o 
   2   8  22    24870.04    24707.55    563.92 o 
   3   8  22    14653.84    14739.57    464.30 o 
   4   8  22    14764.12    14724.49    585.84 o 
   5   8  22    11168.44    12346.46    497.67 o 
   6   8  22    35695.93    34781.21    786.26 o 
   7   8  22    18572.86    17861.11    612.45 o 
   8   8  22     3991.09     4088.76    438.44 o 
  -8   9  22      195.29     1566.52    348.54 o 
  -7   9  22    34068.43    34872.16    828.65 o 
  -6   9  22    10836.74    12018.54    496.08 o 
  -5   9  22    46320.79    44508.85    854.53 o 
  -4   9  22    46415.20    42811.96    868.00 o 
  -3   9  22    23569.85    23996.05    760.58 o 
  -2   9  22     3361.88     4736.40    327.59 o 
  -1   9  22     6916.23     7205.57    404.11 o 
   0   9  22     6117.68     6369.23    373.04 o 
   1   9  22     6892.62     7399.84    389.30 o 
   2   9  22     3176.12     3732.49    328.82 o 
   3   9  22    25017.81    24146.29    641.84 o 
   4   9  22    45472.49    42818.61    863.54 o 
   5   9  22    46147.23    43903.21    899.48 o 
   6   9  22    10633.32    10969.77    513.99 o 
   7   9  22    34193.24    34391.49    868.56 o 
   8   9  22      211.83     1039.67    385.69 o 
   9   9  22     5747.72     6913.39    509.10 o 
  -9  10  22    10498.28    11225.35    792.55 o 
  -8  10  22    18671.20    18969.80    812.14 o 
  -7  10  22    15330.08    16232.18    695.71 o 
  -6  10  22    33387.64    30273.80    795.59 o 
  -5  10  22    22379.07    23121.72    650.24 o 
  -4  10  22     7015.86     7790.51    460.30 o 
  -3  10  22     4851.46     6392.49    452.23 o 
  -2  10  22    21548.50    21128.39    635.58 o 
  -1  10  22     4844.75     4683.29    382.67 o 
   0  10  22     7415.70     7964.72    441.41 o 
   1  10  22     4251.15     4464.17    379.46 o 
   2  10  22    20231.07    20099.46    678.96 o 
   3  10  22     5178.51     6871.02    535.78 o 
   4  10  22     7139.55     7901.97    458.94 o 
   5  10  22    22702.47    23204.08    738.22 o 
   6  10  22    35047.40    31867.10    790.41 o 
   7  10  22    15297.88    16842.28    675.50 o 
   8  10  22    19760.89    20403.78    752.20 o 
   9  10  22    10568.43    11268.12    672.81 o 
  10  10  22     6287.36     6621.40    694.37 o 
 -10  11  22     6242.07     7149.97    680.94 o 
  -9  11  22     9017.74     9575.77    753.17 o 
  -8  11  22     5103.49     5613.05    541.23 o 
  -7  11  22    34888.64    31896.39    949.30 o 
  -6  11  22    11490.47    11005.69    571.20 o 
  -5  11  22      578.65     1567.90    398.92 o 
  -4  11  22    10275.19    10507.10    575.63 o 
  -3  11  22     3989.78     5597.62    808.72 o 
  -2  11  22    25716.49    27370.65    800.02 o 
  -1  11  22    10429.05    11202.64    531.96 o 
   0  11  22      379.70      653.07    331.82 o 
   1  11  22    10773.01    11238.82    526.02 o 
   2  11  22    24495.80    26216.41    742.30 o 
   3  11  22     3929.78     4566.82    576.24 o 
   4  11  22    10427.42    11252.54    581.33 o 
   5  11  22      639.91      423.47    398.41 o 
   6  11  22    11873.28    11306.02    659.63 o 
   7  11  22    34310.50    32275.11   1078.92 o 
   8  11  22     5099.47     5721.18    551.69 o 
   9  11  22     9392.50     8125.22    625.39 o 
  10  11  22     6091.35     6254.69    624.36 o 
  11  11  22    37752.45    32944.13   1119.90 o 
 -11  12  22     4154.51     3839.05    598.29 o 
 -10  12  22    17248.97    16743.04    885.90 o 
  -9  12  22    12136.70    13244.00    787.57 o 
  -8  12  22    12153.10    13069.38    720.75 o 
  -7  12  22     4819.83     5651.23    553.57 o 
  -6  12  22     8181.87     7637.59    545.84 o 
  -5  12  22     3886.69     3538.94    521.43 o 
  -4  12  22     8082.95     6948.55    569.38 o 
  -3  12  22    10151.81    10755.57    702.93 o 
  -2  12  22      176.05     1494.53    445.10 o 
  -1  12  22    12105.68    12518.21    621.02 o 
   0  12  22     4315.82     4862.89    509.92 o 
   1  12  22    12712.17    13628.50    682.73 o 
   2  12  22      206.68     1651.39    390.42 o 
   3  12  22     9936.89    10288.83    552.46 o 
   4  12  22     8094.35     7009.33    513.09 o 
   5  12  22     3895.47     3164.92    455.40 o 
   6  12  22     8221.97     8176.58    631.73 o 
   7  12  22     5160.04     5610.61    613.54 o 
   8  12  22    12196.66    11972.01    787.66 o 
   9  12  22    12329.69    11748.88    890.40 o 
  10  12  22    17244.64    16950.42   1296.42 o 
  11  12  22     4093.45     5422.40    777.94 o 
  12  12  22    40581.84    36229.83   2072.52 o 
 -11  13  22    13568.19    12452.26    848.57 o 
 -10  13  22     8537.31     7795.77    722.82 o 
  -9  13  22     7962.06     8562.71    735.98 o 
  -8  13  22      973.04     1323.91    490.11 o 
  -7  13  22    27709.16    26263.05   1022.10 o 
  -6  13  22    17560.29    17044.58    923.67 o 
  -5  13  22     5598.45     6499.81    606.70 o 
  -4  13  22     5970.86     5772.46    563.09 o 
  -3  13  22     1637.22     2496.21    479.04 o 
  -2  13  22     7259.61     6171.66    534.04 o 
  -1  13  22    16199.66    16591.02    720.25 o 
   0  13  22        7.13      -81.69    375.53 o 
   1  13  22    15970.35    15787.01    708.44 o 
   2  13  22     7414.71     7424.62    548.64 o 
   3  13  22     1560.82     2387.96    437.12 o 
   4  13  22     5969.24     5519.17    526.45 o 
   5  13  22     5864.68     6608.98    550.55 o 
   6  13  22    17531.99    16609.31    860.98 o 
   7  13  22    28158.51    26019.18   1139.78 o 
   8  13  22      853.19     1218.15    618.56 o 
   9  13  22     8301.59     8014.33    850.00 o 
  10  13  22     8453.34     7351.53    830.61 o 
  11  13  22    13774.88    13263.77   1620.00 o 
 -10  14  22     3992.15     3742.45    744.26 o 
  -9  14  22      306.96      832.81    594.65 o 
  -8  14  22    11066.93    12310.10    898.61 o 
  -7  14  22      837.77     2312.98    564.59 o 
  -6  14  22    26014.89    23542.82   1107.89 o 
  -5  14  22    16127.07    16472.81    855.90 o 
  -4  14  22    15452.37    15489.47    819.48 o 
  -3  14  22     5145.33     5764.53    613.33 o 
  -2  14  22    15211.19    13567.75    775.32 o 
  -1  14  22     3546.56     3431.95    501.22 o 
   0  14  22    12543.60    12313.39    686.99 o 
   1  14  22     3641.16     4851.93    638.18 o 
   2  14  22    15192.86    14304.75    723.89 o 
   3  14  22     5306.76     5986.45    550.73 o 
   4  14  22    15893.01    17778.91    788.73 o 
   5  14  22    15765.59    16575.63    782.13 o 
   6  14  22    26781.05    26150.57   1065.95 o 
   7  14  22      783.55     2131.07    576.42 o 
   8  14  22    11091.17    11359.94    880.03 o 
   9  14  22      351.08     2436.53    671.01 o 
  10  14  22     3989.61     3164.65    854.88 o 
  -8  15  22    12460.18    12763.80    980.38 o 
  -7  15  22     8030.14     8102.35    833.73 o 
  -6  15  22      715.80     1109.40    623.38 o 
  -5  15  22    14742.05    13665.26    920.05 o 
  -4  15  22     1039.05     2257.15    554.62 o 
  -3  15  22    12174.92    12147.22    789.46 o 
  -2  15  22     1151.03     3145.77    576.31 o 
  -1  15  22     1501.46     3161.94    569.68 o 
   0  15  22    23864.19    21987.26    886.74 o 
   1  15  22     1421.42     1795.19    495.23 o 
   2  15  22     1305.57     3221.51    528.82 o 
   3  15  22    11803.21    11666.37    701.02 o 
   4  15  22      969.52     1949.25    486.24 o 
   5  15  22    14446.43    15160.01    816.02 o 
   6  15  22      724.69      878.59    538.14 o 
   7  15  22     8115.14     8120.83    727.09 o 
   8  15  22    12588.64    12001.47    946.06 o 
  -6  16  22     3897.80     1611.72    724.75 o 
  -5  16  22     8385.86     8296.83    810.31 o 
  -4  16  22     1451.06     3047.31    645.58 o 
  -3  16  22     6765.26     7435.94    714.25 o 
  -2  16  22     8219.77     7871.39    718.78 o 
  -1  16  22    15104.09    15953.20    884.96 o 
   0  16  22      127.84     1558.50    503.45 o 
   1  16  22    15252.41    16221.72    820.63 o 
   2  16  22     8085.40     8891.19    694.45 o 
   3  16  22     6620.49     7450.84    653.98 o 
   4  16  22     1482.19     2851.20    537.50 o 
   5  16  22     8227.16     9781.73    735.76 o 
   6  16  22     3867.67     3890.34    675.07 o 
  -3  17  22     1235.96     2396.01    665.31 o 
  -2  17  22      156.02      908.62    596.97 o 
  -1  17  22     5986.80     7521.39    851.89 o 
   0  17  22     6365.88     8450.15    695.98 o 
   1  17  22     5745.14     6671.55    662.28 o 
   2  17  22      147.44      441.69    531.80 o 
   3  17  22     1161.15     1735.95    579.18 o 
   0   1  23     1909.21     3554.34    170.53 o 
   1   1  23    53020.64    53367.69    690.14 o 
  -1   2  23    15873.15    16458.62    322.02 o 
   0   2  23     6818.09     8778.92    282.87 o 
   1   2  23    15056.75    16116.69    322.07 o 
   2   2  23    66765.80    66295.62    832.48 o 
  -2   3  23    64230.10    64865.31    816.17 o 
  -1   3  23     4180.99     5446.51    313.12 o 
   0   3  23    64545.29    64078.16    809.65 o 
   1   3  23     4662.08     5634.97    207.06 o 
   2   3  23    63959.77    62294.01    810.07 o 
   3   3  23     7300.32     6904.03    290.51 o 
  -3   4  23    28215.97    29587.11    497.71 o 
  -2   4  23     1536.36     2042.06    179.15 o 
  -1   4  23    54019.92    55368.82    826.85 o 
   0   4  23     3935.95     4157.37    252.31 o 
   1   4  23    53214.07    54029.77    778.82 o 
   2   4  23     1417.94     1993.02    209.66 o 
   3   4  23    29213.57    31556.27    529.76 o 
   4   4  23     6217.85     7556.33    341.52 o 
  -4   5  23   109419.43   100556.89   1318.17 o 
  -3   5  23    15525.03    15015.38    362.57 o 
  -2   5  23    68365.58    63610.80    891.82 o 
  -1   5  23    14646.64    15331.29    381.17 o 
   0   5  23   123448.30   120680.01   1677.35 o 
   1   5  23    14680.73    16076.09    470.13 o 
   2   5  23    67640.79    63742.87    950.97 o 
   3   5  23    15166.61    14377.27    528.85 o 
   4   5  23   108524.30   101399.24   1329.74 o 
   5   5  23    41293.28    39408.55    664.61 o 
  -5   6  23    43941.71    42439.97    719.58 o 
  -4   6  23    34949.14    34244.08    577.25 o 
  -3   6  23    30775.99    28481.32    548.83 o 
  -2   6  23    27109.59    25208.08    799.20 o 
  -1   6  23     8092.11     8626.86    419.41 o 
   0   6  23   107894.23    98915.62   1360.40 o 
   1   6  23     7306.08     7782.56    303.17 o 
   2   6  23    27259.85    26564.14    734.06 o 
   3   6  23    30877.52    29563.67    662.09 o 
   4   6  23    34353.48    33324.96    655.56 o 
   5   6  23    44577.39    42943.41    793.43 o 
   6   6  23     3124.96     4369.47    289.12 o 
  -6   7  23    12496.57    12821.01    433.03 o 
  -5   7  23     9683.58    10075.80    385.02 o 
  -4   7  23    17983.79    17169.24    425.14 o 
  -3   7  23    19107.63    19422.03    447.18 o 
  -2   7  23     8584.12     8934.79    337.68 o 
  -1   7  23    83752.69    78024.23   1130.44 o 
   0   7  23     7850.30     8228.06    446.97 o 
   1   7  23    82557.17    75495.04   1111.60 o 
   2   7  23     8280.56     9385.71    362.30 o 
   3   7  23    18837.44    19639.54    535.46 o 
   4   7  23    17462.63    16969.94    610.60 o 
   5   7  23     9954.82    10263.51    411.35 o 
   6   7  23    12315.61    12320.50    462.50 o 
   7   7  23     7889.47     9062.02    428.08 o 
  -7   8  23     5614.40     6956.41    442.91 o 
  -6   8  23    30757.05    28587.96    668.86 o 
  -5   8  23    14399.36    15313.22    547.46 o 
  -4   8  23    25043.62    24925.44    562.62 o 
  -3   8  23    17980.90    18097.52    467.38 o 
  -2   8  23     5885.35     6783.31    324.65 o 
  -1   8  23    15695.21    14581.60    430.14 o 
   0   8  23    50735.95    47704.13    871.89 o 
   1   8  23    15683.48    15380.33    493.95 o 
   2   8  23     5706.67     6497.25    373.55 o 
   3   8  23    17442.93    16939.34    529.60 o 
   4   8  23    24819.34    23989.52    634.63 o 
   5   8  23    14334.48    15434.97    641.42 o 
   6   8  23    30891.46    30295.39    731.57 o 
   7   8  23     5280.87     5940.17    416.94 o 
   8   8  23     6774.93     7065.56    494.79 o 
  -8   9  23     9782.70    10347.56    578.85 o 
  -7   9  23    32009.48    30550.46    793.34 o 
  -6   9  23     8269.58     9238.06    456.33 o 
  -5   9  23    58170.89    53618.86    962.44 o 
  -4   9  23    14072.71    14837.06    545.50 o 
  -3   9  23    12257.72    13014.71    476.94 o 
  -2   9  23    70050.73    63115.77   1033.85 o 
  -1   9  23    17913.92    15832.38    536.17 o 
   0   9  23    19363.96    17509.95    520.36 o 
   1   9  23    16773.88    15508.99    515.96 o 
   2   9  23    70015.22    62690.73   1098.03 o 
   3   9  23    12945.65    14285.87    524.59 o 
   4   9  23    13845.65    13695.73    522.18 o 
   5   9  23    57835.69    54170.88   1024.66 o 
   6   9  23     7998.36     8067.30    472.26 o 
   7   9  23    32678.64    30717.49    846.80 o 
   8   9  23     9463.36     9559.05    603.18 o 
   9   9  23    22533.52    22964.26    801.35 o 
  -9  10  23     4170.86     4500.49    554.50 o 
  -8  10  23    10878.64    10715.79    671.45 o 
  -7  10  23    12794.48    13420.45    679.95 o 
  -6  10  23    13686.05    14371.44    629.17 o 
  -5  10  23    22097.87    21174.77    631.05 o 
  -4  10  23    16471.74    17296.21    608.70 o 
  -3  10  23    99404.16    92902.38   1402.61 o 
  -2  10  23     2802.98     3246.56    359.71 o 
  -1  10  23    30028.08    29287.65    731.03 o 
   0  10  23    30283.42    26306.12    700.89 o 
   1  10  23    29808.80    29085.11    775.29 o 
   2  10  23     2565.58     2948.60    389.78 o 
   3  10  23   100756.78    91736.17   1591.01 o 
   4  10  23    16433.07    15672.03    588.96 o 
   5  10  23    21322.32    21267.07    710.48 o 
   6  10  23    13197.61    13427.49    626.98 o 
   7  10  23    12866.35    13630.23    629.93 o 
   8  10  23    10399.05    11133.07    621.21 o 
   9  10  23     4281.28     4879.36    526.52 o 
  10  10  23    14340.12    15053.96    785.09 o 
 -10  11  23    10940.69    10221.86    770.80 o 
  -9  11  23     1772.37     2772.36    521.10 o 
  -8  11  23    13024.89    15169.01    775.36 o 
  -7  11  23     3055.78     4164.45    522.08 o 
  -6  11  23     6765.52     7494.17    555.35 o 
  -5  11  23     3489.74     4184.22    468.80 o 
  -4  11  23     8173.22     8120.31    531.09 o 
  -3  11  23     3470.15     3410.56    456.14 o 
  -2  11  23    45250.05    42869.71    985.08 o 
  -1  11  23    24354.63    26110.45    731.52 o 
   0  11  23      659.60     1743.34    356.10 o 
   1  11  23    24426.43    25688.32    732.51 o 
   2  11  23    45804.67    43796.14    937.57 o 
   3  11  23     3371.41     3836.08    443.85 o 
   4  11  23     7886.97     7908.06    530.09 o 
   5  11  23     3450.04     4260.51    498.10 o 
   6  11  23     6864.20     8487.06    595.36 o 
   7  11  23     3270.84     4258.94    671.91 o 
   8  11  23    13653.69    12835.11    727.69 o 
   9  11  23     1903.77     2096.50    579.28 o 
  10  11  23    10965.97    11310.48    733.21 o 
  11  11  23     2081.28     2680.82    547.53 o 
 -11  12  23     4543.39     4978.08    638.93 o 
 -10  12  23      484.49     1192.93    530.12 o 
  -9  12  23     5815.72     4490.21    652.61 o 
  -8  12  23     8139.64     9135.94    907.57 o 
  -7  12  23    19556.93    19351.59    816.67 o 
  -6  12  23     4196.31     4324.11    516.67 o 
  -5  12  23     6135.16     5639.79    565.83 o 
  -4  12  23     6924.33     8544.49   1024.52 o 
  -3  12  23    33505.02    32013.73    985.30 o 
  -2  12  23    35057.21    31904.75    900.62 o 
  -1  12  23      281.05      664.72    384.52 o 
   0  12  23    82980.31    74239.28   1419.63 o 
   1  12  23      292.89     1361.91    397.98 o 
   2  12  23    34462.09    32010.88    892.82 o 
   3  12  23    33710.06    30721.12    843.82 o 
   4  12  23     6548.18     7144.15    512.96 o 
   5  12  23     6424.04     7009.81    578.70 o 
   6  12  23     4253.62     4576.11    544.12 o 
   7  12  23    19878.44    21461.78    948.71 o 
   8  12  23     8492.89     8804.96    731.20 o 
   9  12  23     5601.53     3863.39    796.30 o 
  10  12  23      450.83     1952.87    709.47 o 
  11  12  23     4564.91     4706.91    775.06 o 
  12  12  23     2714.64     4622.23    813.66 o 
 -11  13  23     3292.63     5415.45    722.17 o 
 -10  13  23     3158.44     2796.18    603.88 o 
  -9  13  23     5186.21     4865.43    628.91 o 
  -8  13  23    13974.64    12994.49    815.88 o 
  -7  13  23    13005.72    14575.07    816.41 o 
  -6  13  23     3342.98     4212.13    581.76 o 
  -5  13  23     8924.51     7763.15    646.51 o 
  -4  13  23    10590.39    10534.03    678.55 o 
  -3  13  23     5150.07     4135.37    542.16 o 
  -2  13  23    19801.88    19135.68    766.26 o 
  -1  13  23    12299.12    12198.56    659.16 o 
   0  13  23        4.01      681.30    409.53 o 
   1  13  23    12783.99    13710.31    666.42 o 
   2  13  23    19373.34    20366.40    782.99 o 
   3  13  23     5045.37     5598.27    529.93 o 
   4  13  23    10348.50     9864.81    622.48 o 
   5  13  23     8787.39     7931.01    580.68 o 
   6  13  23     3659.14     5663.36    628.32 o 
   7  13  23    12756.81    13278.46   1038.72 o 
   8  13  23    14107.89    14506.79    972.15 o 
   9  13  23     5421.63     6502.84    796.65 o 
  10  13  23     3180.70     4348.53    752.57 o 
  11  13  23     3335.38     4864.78    831.13 o 
 -10  14  23     5886.55     5450.44    883.80 o 
  -9  14  23      969.48     1160.12    602.92 o 
  -8  14  23    22362.86    18854.21   1056.84 o 
  -7  14  23     4015.63     3844.05    629.68 o 
  -6  14  23    27655.45    25665.83   1048.57 o 
  -5  14  23      919.23     1986.63    582.31 o 
  -4  14  23    12666.04    12768.95    778.64 o 
  -3  14  23    16137.36    15840.90    830.53 o 
  -2  14  23     4439.34     4182.34    577.87 o 
  -1  14  23     7734.01     8477.37    616.40 o 
   0  14  23     4857.29     5206.71    545.08 o 
   1  14  23     8025.70     8131.26    601.98 o 
   2  14  23     4583.49     4579.77    521.95 o 
   3  14  23    16499.25    15552.12    748.35 o 
   4  14  23    12357.24    13240.00    710.59 o 
   5  14  23     1037.70     2294.62    480.27 o 
   6  14  23    27944.77    27253.76   1622.11 o 
   7  14  23     3944.13     4345.53    658.79 o 
   8  14  23    22481.04    20183.91   1081.38 o 
   9  14  23      871.26     1374.13    777.20 o 
  10  14  23     5841.71     5377.09    912.84 o 
  -8  15  23      753.33     2860.33    894.56 o 
  -7  15  23    16016.85    14933.91    914.84 o 
  -6  15  23     3721.65     3725.18    692.16 o 
  -5  15  23     6279.68     7358.38    771.98 o 
  -4  15  23    10858.32    10666.21    801.74 o 
  -3  15  23     6078.46     6699.95    677.99 o 
  -2  15  23     9793.77    10184.80    768.44 o 
  -1  15  23    12177.32    12669.22    727.09 o 
   0  15  23     8681.04     9261.73    674.01 o 
   1  15  23    12174.89    12295.44    866.54 o 
   2  15  23     9864.57    11684.73    833.16 o 
   3  15  23     5956.34     6540.97    595.46 o 
   4  15  23    10295.13     9683.38    678.95 o 
   5  15  23     6141.67     8652.51    711.66 o 
   6  15  23     3795.74     5428.69    941.88 o 
   7  15  23    15743.46    18334.64    950.60 o 
   8  15  23      827.29     2440.79    699.36 o 
  -6  16  23     3079.76     3073.44    727.69 o 
  -5  16  23    11018.71    10568.91    879.98 o 
  -4  16  23    14382.72    13279.01   1469.69 o 
  -3  16  23     4637.34     3874.68    631.41 o 
  -2  16  23    11267.32    10722.76    793.58 o 
  -1  16  23     6735.12     6950.75    711.43 o 
   0  16  23     7232.70     8317.04    674.12 o 
   1  16  23     6876.74     8082.82    652.92 o 
   2  16  23    11339.11    11338.33    732.21 o 
   3  16  23     4558.81     5272.98    590.96 o 
   4  16  23    14124.24    13514.10    773.39 o 
   5  16  23    10981.34    10718.47    783.95 o 
   6  16  23     3204.29     3613.85    743.97 o 
  -2  17  23     1661.94     1938.26    645.03 o 
  -1  17  23    18760.60    16540.13    964.63 o 
   0  17  23    15517.12    15656.45    916.44 o 
   1  17  23    18171.56    17494.93    900.93 o 
   2  17  23     1580.68     1690.11    573.81 o 
   0   0  24    69353.56    68979.10   1703.41 o 
   0   1  24      783.65     1376.81    144.97 o 
   1   1  24    89761.45    90022.02   1068.87 o 
  -1   2  24    28460.68    26970.19    433.11 o 
   0   2  24    31882.35    30600.21    469.09 o 
   1   2  24    28432.57    26589.79    432.41 o 
   2   2  24   100769.48   102237.09   1202.53 o 
  -2   3  24    13010.88    14458.95    347.49 o 
  -1   3  24   105014.07    98859.87   1163.39 o 
   0   3  24   113376.05   112629.52   1307.07 o 
   1   3  24   102461.24    97653.30   1162.95 o 
   2   3  24    12808.79    13960.80    315.94 o 
   3   3  24     9380.30    10290.27    280.58 o 
  -3   4  24    66861.82    67374.88    881.57 o 
  -2   4  24   111345.31   106832.89   1407.76 o 
  -1   4  24     8380.62     9045.11    316.55 o 
   0   4  24    93912.01    92549.55   1179.69 o 
   1   4  24     8925.39     9421.01    331.08 o 
   2   4  24   111409.92   107774.10   1430.06 o 
   3   4  24    67402.58    67573.02    984.23 o 
   4   4  24    43536.33    42721.53    678.47 o 
  -4   5  24    40127.11    39156.95    677.72 o 
  -3   5  24     8559.83     9300.21    355.98 o 
  -2   5  24    15562.33    16477.09    402.11 o 
  -1   5  24    27095.99    25184.98    493.85 o 
   0   5  24    43571.55    44774.26    739.43 o 
   1   5  24    28819.72    27126.92    527.25 o 
   2   5  24    15961.53    17247.47    484.26 o 
   3   5  24     8761.42    10080.12    389.28 o 
   4   5  24    40307.36    38917.99    789.59 o 
   5   5  24    44247.97    41517.03    689.20 o 
  -5   6  24     4494.78     5069.64    310.40 o 
  -4   6  24    72629.96    67991.88    920.69 o 
  -3   6  24     1915.07     2083.92    247.25 o 
  -2   6  24     3511.22     3838.03    236.70 o 
  -1   6  24    35163.25    33348.57    978.94 o 
   0   6  24    50703.29    47662.45   1309.11 o 
   1   6  24    34817.02    33526.39    618.68 o 
   2   6  24     3498.28     4076.63    339.21 o 
   3   6  24     2381.63     2637.30    251.68 o 
   4   6  24    70206.01    66270.60   1025.73 o 
   5   6  24     4531.32     5187.35    322.20 o 
   6   6  24    31777.94    28997.34    635.54 o 
  -6   7  24    14389.42    14148.16    493.30 o 
  -5   7  24    26991.56    26342.93    572.72 o 
  -4   7  24      502.25      995.47    228.63 o 
  -3   7  24    22238.07    21222.53    466.83 o 
  -2   7  24    38073.15    36560.45    644.96 o 
  -1   7  24    43079.95    41491.31    739.46 o 
   0   7  24      715.53      801.46    218.78 o 
   1   7  24    45259.11    42516.93   1111.89 o 
   2   7  24    36290.26    35982.51    715.53 o 
   3   7  24    21304.97    20883.11    562.42 o 
   4   7  24      582.17     1060.17    264.66 o 
   5   7  24    26704.70    25889.79    683.36 o 
   6   7  24    14902.24    15213.49    544.32 o 
   7   7  24     5457.64     6008.88    418.53 o 
  -7   8  24     2793.88     3909.87    386.12 o 
  -6   8  24     1892.36     1849.83    336.50 o 
  -5   8  24    44863.05    43033.82    811.15 o 
  -4   8  24     4051.21     5088.93    348.13 o 
  -3   8  24    42488.80    40623.32    710.39 o 
  -2   8  24     2695.81     3594.30    274.06 o 
  -1   8  24    10525.65    11350.45    395.81 o 
   0   8  24    42772.99    41671.82    764.50 o 
   1   8  24    10132.19    10957.82    445.40 o 
   2   8  24     2932.97     3594.80    317.03 o 
   3   8  24    42881.44    39443.54    844.82 o 
   4   8  24     3808.84     4810.94    361.27 o 
   5   8  24    42763.35    41877.65    865.76 o 
   6   8  24     1979.73     2246.79    329.38 o 
   7   8  24     2769.71     3351.66    363.28 o 
   8   8  24     8237.76     8358.97    522.39 o 
  -8   9  24    12801.73    12926.71    631.65 o 
  -7   9  24     5674.84     7432.67    482.71 o 
  -6   9  24    30892.38    32016.24    795.01 o 
  -5   9  24    16636.42    17027.79    561.10 o 
  -4   9  24    12912.64    13490.23    649.11 o 
  -3   9  24    36054.16    35559.38    733.20 o 
  -2   9  24    17799.82    18937.95    549.06 o 
  -1   9  24     9743.10    10320.67    432.52 o 
   0   9  24    17629.53    18220.36    524.92 o 
   1   9  24     9799.43     9959.46    442.62 o 
   2   9  24    17159.71    17537.83    567.08 o 
   3   9  24    36930.85    36197.09    792.19 o 
   4   9  24    13114.32    13723.50    572.68 o 
   5   9  24    17236.50    18978.80    711.42 o 
   6   9  24    31045.30    31276.99    785.72 o 
   7   9  24     5673.04     6577.52    494.03 o 
   8   9  24    13104.42    12923.43    630.06 o 
   9   9  24      726.77     2009.79    654.88 o 
  -9  10  24     6809.60     5831.29    577.94 o 
  -8  10  24     5104.49     4827.64    537.86 o 
  -7  10  24    39935.92    37365.12    954.29 o 
  -6  10  24    16894.21    16230.83    734.50 o 
  -5  10  24    14163.65    14104.81    544.39 o 
  -4  10  24    20178.06    19005.90    637.33 o 
  -3  10  24     8235.07     9967.31    465.79 o 
  -2  10  24     9673.88    10084.34    486.25 o 
  -1  10  24    21500.76    21622.55    689.36 o 
   0  10  24     3635.51     3776.42    379.27 o 
   1  10  24    21618.33    20778.05    653.62 o 
   2  10  24     9305.78    11087.29    545.05 o 
   3  10  24     8054.97     8933.30    522.07 o 
   4  10  24    19407.59    19587.36    680.43 o 
   5  10  24    14902.26    14803.52    622.55 o 
   6  10  24    17384.71    17156.40    688.81 o 
   7  10  24    40352.15    37852.38   1021.18 o 
   8  10  24     4973.25     5157.64    485.38 o 
   9  10  24     7270.70     7884.96    614.75 o 
  10  10  24     4470.43     5797.94    690.90 o 
 -10  11  24    17770.25    16209.93    837.92 o 
  -9  11  24    21441.02    20001.53    899.03 o 
  -8  11  24    18083.38    18529.62    848.88 o 
  -7  11  24    17087.41    16791.65    744.49 o 
  -6  11  24    10296.03    10206.60    615.51 o 
  -5  11  24    10446.88    10575.38    562.64 o 
  -4  11  24     3114.59     2907.80    503.25 o 
  -3  11  24     7889.75     7993.11    565.82 o 
  -2  11  24     9805.01    11674.83    785.30 o 
  -1  11  24    31888.16    30633.52    785.73 o 
   0  11  24    46776.84    45014.43    953.53 o 
   1  11  24    31499.63    28752.36    781.23 o 
   2  11  24    10149.11    11594.29    556.86 o 
   3  11  24     7620.08     7210.87    513.61 o 
   4  11  24     2984.83     3813.63    450.95 o 
   5  11  24    10407.45     9632.62    619.56 o 
   6  11  24     9951.71    11041.65    663.70 o 
   7  11  24    17528.60    18258.48   1250.77 o 
   8  11  24    18271.82    18174.45    817.99 o 
   9  11  24    21471.77    21532.10   1225.82 o 
  10  11  24    17458.04    15778.29    907.91 o 
  11  11  24     2482.61     2787.23    613.21 o 
 -11  12  24    22945.16    19808.66   1028.72 o 
 -10  12  24    11179.08     9798.81    838.43 o 
  -9  12  24     2160.94     2900.10    566.32 o 
  -8  12  24     3550.30     4004.55    587.80 o 
  -7  12  24     4948.92     6125.52    571.35 o 
  -6  12  24    20106.62    18434.20    788.55 o 
  -5  12  24      186.70      246.89    419.30 o 
  -4  12  24      181.00      326.08    425.07 o 
  -3  12  24     3802.26     5041.25    517.05 o 
  -2  12  24    25405.55    25261.90    820.53 o 
  -1  12  24     1569.11     3248.30    445.22 o 
   0  12  24       27.69     1423.68    425.97 o 
   1  12  24     1984.93     3707.23    455.77 o 
   2  12  24    25457.57    24336.30    820.33 o 
   3  12  24     3760.82     4073.01    440.97 o 
   4  12  24      174.05      226.97    366.72 o 
   5  12  24      179.86      420.13    430.20 o 
   6  12  24    20496.89    18284.93    886.43 o 
   7  12  24     4764.53     5960.69    658.15 o 
   8  12  24     3497.59     4510.19    610.46 o 
   9  12  24     2147.38     1683.23    641.70 o 
  10  12  24    11627.30    12384.64    943.33 o 
  11  12  24    22648.17    19033.21   1132.59 o 
  12  12  24       16.21     1096.46    721.15 o 
 -11  13  24     5019.36     4266.44    710.72 o 
 -10  13  24     5742.18     6795.63    700.22 o 
  -9  13  24     6241.04     6602.30    681.89 o 
  -8  13  24    27201.36    24632.41   1025.04 o 
  -7  13  24     3576.76     4316.32    559.07 o 
  -6  13  24    14235.98    11696.99    763.94 o 
  -5  13  24     5426.26     5927.57    618.59 o 
  -4  13  24     1714.70     1879.87    502.00 o 
  -3  13  24     5903.31     6020.65    586.70 o 
  -2  13  24     4777.25     4471.73    556.56 o 
  -1  13  24     2456.76     3013.10    503.01 o 
   0  13  24    25583.52    22581.91    818.72 o 
   1  13  24     2404.60     3046.16    463.99 o 
   2  13  24     4773.08     5138.54    504.69 o 
   3  13  24     5769.12     5289.55    515.21 o 
   4  13  24     1719.82     3031.97    467.96 o 
   5  13  24     5499.91     6152.92    583.89 o 
   6  13  24    14571.02    12639.36    886.43 o 
   7  13  24     3719.28     5182.70    974.73 o 
   8  13  24    27184.06    25303.29   1183.16 o 
   9  13  24     6242.58     6311.79    814.51 o 
  10  13  24     5709.86     5589.19    803.61 o 
  11  13  24     5048.12     4416.87    917.49 o 
  -9  14  24     1984.16     1347.42    637.99 o 
  -8  14  24      948.50     1822.80    607.25 o 
  -7  14  24    15409.61    13651.58    855.81 o 
  -6  14  24     3357.73     3620.31    608.39 o 
  -5  14  24    12059.47    10897.16   1043.65 o 
  -4  14  24    16287.15    16108.79    839.53 o 
  -3  14  24     8773.23     8763.27    683.53 o 
  -2  14  24     3219.69     3370.88    563.33 o 
  -1  14  24     4315.35     4732.86    548.06 o 
   0  14  24     4685.90     4628.51    537.98 o 
   1  14  24     4650.04     4974.36    542.77 o 
   2  14  24     3379.08     3198.52    488.87 o 
   3  14  24     8949.04     9144.91    624.79 o 
   4  14  24    15933.21    16773.39    777.50 o 
   5  14  24    12724.32    12447.11    730.17 o 
   6  14  24     3416.53     4255.26    619.12 o 
   7  14  24    15541.99    13253.92    849.19 o 
   8  14  24      971.59     2356.59    860.00 o 
   9  14  24     1801.11     2530.67    780.60 o 
  -8  15  24     9555.47     7550.76    830.69 o 
  -7  15  24     3784.61     3540.11    647.71 o 
  -6  15  24    12805.87    10889.82    807.23 o 
  -5  15  24     5466.86     4846.53    725.48 o 
  -4  15  24     7183.33     6574.56    734.78 o 
  -3  15  24      422.42      772.89    517.14 o 
  -2  15  24    19593.63    18416.71    909.16 o 
  -1  15  24    14404.24    16526.09    872.65 o 
   0  15  24       14.97      688.46    497.37 o 
   1  15  24    14606.68    14721.04    768.38 o 
   2  15  24    19377.29    19078.77    841.75 o 
   3  15  24      383.38      669.45    468.58 o 
   4  15  24     7262.49     8668.07    655.57 o 
   5  15  24     5515.43     6599.61    666.99 o 
   6  15  24    12920.37    12429.97    849.01 o 
   7  15  24     3792.81     2839.84    604.07 o 
   8  15  24     9410.70     9011.59    900.09 o 
  -6  16  24     2207.35     1940.86    707.25 o 
  -5  16  24     8668.84     8042.08    938.36 o 
  -4  16  24     7039.12     7359.53    774.64 o 
  -3  16  24     7712.88     6822.94    700.09 o 
  -2  16  24      191.68     1614.92    600.12 o 
  -1  16  24     5532.33     5315.82    677.08 o 
   0  16  24     8877.93     9660.64    768.16 o 
   1  16  24     5369.63     6600.30    644.47 o 
   2  16  24      203.21      986.00    506.89 o 
   3  16  24     7616.20     6718.80    649.66 o 
   4  16  24     6984.25     7472.19    657.96 o 
   5  16  24     8845.20     7254.81    715.02 o 
   6  16  24     2207.55     1512.67    681.96 o 
  -1  17  24     3761.11     4584.37    703.54 o 
   0  17  24     3039.92     4723.17    709.62 o 
   1  17  24     3793.99     4311.04    620.44 o 
   0   1  25    11391.51    11196.76    275.41 o 
   1   1  25     3112.29     4879.11    199.82 o 
  -1   2  25    45284.51    45763.93    630.92 o 
   0   2  25      648.09     1358.36    180.39 o 
   1   2  25    45849.82    45321.66    627.99 o 
   2   2  25    94432.03    89712.20   1082.69 o 
  -2   3  25    30680.01    27813.46    461.31 o 
  -1   3  25    50249.30    50444.61    688.14 o 
   0   3  25    23289.50    24681.51    482.28 o 
   1   3  25    50587.35    50991.02    689.65 o 
   2   3  25    30366.58    28004.05    460.63 o 
   3   3  25    32524.26    31669.45    504.80 o 
  -3   4  25     4047.10     4170.34    296.38 o 
  -2   4  25     8913.40    10041.58    305.26 o 
  -1   4  25     2742.33     3302.42    232.39 o 
   0   4  25   148198.70   139733.06   1688.33 o 
   1   4  25     2569.23     3242.40    239.23 o 
   2   4  25     8372.09     9960.31    323.69 o 
   3   4  25     4524.79     5377.18    269.99 o 
   4   4  25    45830.57    43699.57    834.14 o 
  -4   5  25    13073.93    13533.70    361.61 o 
  -3   5  25    82642.03    73381.40   1085.30 o 
  -2   5  25     8804.88     8585.72    309.21 o 
  -1   5  25    21749.56    21549.30    481.75 o 
   0   5  25     5236.26     6479.93    305.67 o 
   1   5  25    21390.26    20304.82    471.13 o 
   2   5  25     9207.09     8524.70    337.19 o 
   3   5  25    82515.74    75417.80   1215.66 o 
   4   5  25    12895.77    13295.56    497.59 o 
   5   5  25    85520.61    77953.79   1111.33 o 
  -5   6  25    16500.33    17005.97    461.54 o 
  -4   6  25     8932.60     9352.01    378.05 o 
  -3   6  25    24837.48    25742.04    490.74 o 
  -2   6  25     8282.13     8715.87    312.58 o 
  -1   6  25    51870.40    47526.81    750.33 o 
   0   6  25     2713.52     3387.03    262.02 o 
   1   6  25    51073.43    47621.56    784.50 o 
   2   6  25     8206.96     8548.90    374.91 o 
   3   6  25    24002.64    24495.65    589.91 o 
   4   6  25     9365.26     9809.40    386.39 o 
   5   6  25    17177.91    17378.09    497.88 o 
   6   6  25     7458.02     7879.92    382.87 o 
  -6   7  25     1900.59     2225.32    296.31 o 
  -5   7  25    25745.44    26348.94    570.94 o 
  -4   7  25    50930.83    48041.02    798.40 o 
  -3   7  25     3015.85     3723.20    252.31 o 
  -2   7  25    27807.77    27764.19    527.96 o 
  -1   7  25      816.42     1138.31    224.30 o 
   0   7  25    60039.25    52515.04    871.54 o 
   1   7  25      881.54     1165.63    245.37 o 
   2   7  25    25649.11    25675.15    604.34 o 
   3   7  25     2978.06     4250.14    326.58 o 
   4   7  25    51263.48    48335.76    909.09 o 
   5   7  25    25918.26    25467.36    655.42 o 
   6   7  25     1639.98     2098.52    310.51 o 
   7   7  25    16450.16    15907.66    824.68 o 
  -7   8  25    15603.20    15704.60    651.43 o 
  -6   8  25     3116.64     3273.46    360.02 o 
  -5   8  25    33397.41    33199.68    712.83 o 
  -4   8  25    39377.83    35806.41    729.77 o 
  -3   8  25    20012.85    20676.04    490.99 o 
  -2   8  25    17977.62    17800.86    503.71 o 
  -1   8  25    11782.54    11137.38    400.12 o 
   0   8  25      401.00      803.03    270.79 o 
   1   8  25    11755.71    12189.80    501.83 o 
   2   8  25    17818.15    17838.40    551.64 o 
   3   8  25    19455.04    20185.52    634.04 o 
   4   8  25    38068.48    35179.24    769.32 o 
   5   8  25    34298.45    33793.09    765.89 o 
   6   8  25     3060.41     4246.04    379.03 o 
   7   8  25    16002.66    16940.78    613.74 o 
   8   8  25    15402.41    15388.76    659.31 o 
  -8   9  25    12850.41    12762.25    634.66 o 
  -7   9  25     4645.28     4957.29    430.66 o 
  -6   9  25    61175.32    56924.31   1098.20 o 
  -5   9  25      469.14      923.96    305.43 o 
  -4   9  25    14469.97    15670.85    535.27 o 
  -3   9  25    29609.26    28212.47    876.67 o 
  -2   9  25    14114.59    13805.11    493.13 o 
  -1   9  25    12276.24    11606.82    500.50 o 
   0   9  25     4841.27     4458.10    402.36 o 
   1   9  25    12430.42    12387.26    487.70 o 
   2   9  25    13646.68    15002.08    577.94 o 
   3   9  25    30122.42    28678.77    755.38 o 
   4   9  25    15861.83    16174.85    620.17 o 
   5   9  25      497.03     1162.13    325.53 o 
   6   9  25    61190.48    59330.52   1110.07 o 
   7   9  25     4594.95     4428.41    439.42 o 
   8   9  25    12550.73    12216.50    625.81 o 
   9   9  25     1348.71     1854.15    434.73 o 
  -9  10  25    23542.33    23200.43    912.83 o 
  -8  10  25    10731.53    10530.73    667.98 o 
  -7  10  25     4330.96     5194.11    495.32 o 
  -6  10  25    16496.85    17745.69    841.25 o 
  -5  10  25    33928.81    31431.26    752.80 o 
  -4  10  25     5437.84     5911.99    408.90 o 
  -3  10  25     1275.17     2295.63    448.19 o 
  -2  10  25    80686.27    72854.39   1184.05 o 
  -1  10  25    16311.64    16404.99    588.65 o 
   0  10  25     2398.36     2849.94    352.18 o 
   1  10  25    16874.97    17831.04    660.21 o 
   2  10  25    79907.98    72677.85   1346.01 o 
   3  10  25     1254.32     2583.84    444.98 o 
   4  10  25     5391.56     6635.22    491.02 o 
   5  10  25    32845.67    30556.18    840.38 o 
   6  10  25    17046.19    16747.28    693.59 o 
   7  10  25     4179.71     4608.92    531.75 o 
   8  10  25    10819.43    11131.33    649.89 o 
   9  10  25    23991.53    24551.87    918.61 o 
  10  10  25     8688.76     8676.28    653.22 o 
 -10  11  25     5928.20     6544.10    638.47 o 
  -9  11  25     5485.83     6164.25    620.59 o 
  -8  11  25    11670.54    12941.09    750.67 o 
  -7  11  25    20218.03    19416.37    789.98 o 
  -6  11  25     2295.89     2889.21    456.86 o 
  -5  11  25     1974.88     1631.43    399.10 o 
  -4  11  25     3880.16     4690.92    516.77 o 
  -3  11  25    36679.76    33401.72    960.07 o 
  -2  11  25     5204.08     6245.53    488.93 o 
  -1  11  25      406.07     1160.16    341.57 o 
   0  11  25    75526.39    70941.44   1265.63 o 
   1  11  25      451.65      971.00    350.08 o 
   2  11  25     5316.81     5287.60    468.75 o 
   3  11  25    35617.73    31357.03    939.60 o 
   4  11  25     4009.90     4676.16    503.39 o 
   5  11  25     2068.01     1965.79    502.24 o 
   6  11  25     2138.97     3610.16    495.59 o 
   7  11  25    20396.99    20455.62    921.55 o 
   8  11  25    12233.54    12466.14    804.03 o 
   9  11  25     5480.34     6778.98    668.84 o 
  10  11  25     5900.12     6287.62    667.73 o 
  11  11  25     3910.39     4272.77    638.79 o 
 -11  12  25     3456.09     4428.95    650.90 o 
 -10  12  25     4598.66     4282.81    649.83 o 
  -9  12  25     1611.88     2446.99    551.99 o 
  -8  12  25    26846.23    25461.43   1009.72 o 
  -7  12  25     5985.06     6277.44    568.35 o 
  -6  12  25     3783.07     3818.77    508.22 o 
  -5  12  25     9679.07     9689.89    583.22 o 
  -4  12  25     7113.26     6132.33    574.21 o 
  -3  12  25     6205.13     6698.41    571.56 o 
  -2  12  25    11578.65    13113.27    694.50 o 
  -1  12  25    55337.73    53274.18   1168.18 o 
   0  12  25    10975.60    12210.30    633.78 o 
   1  12  25    55746.84    54928.30   1173.78 o 
   2  12  25    11358.59    11599.59    624.55 o 
   3  12  25     6160.66     6446.13    493.83 o 
   4  12  25     6491.64     6062.87    527.66 o 
   5  12  25     9901.26     9756.14    657.81 o 
   6  12  25     3824.33     3971.42    581.27 o 
   7  12  25     5940.33     7141.61    677.61 o 
   8  12  25    27076.33    23937.87   1043.66 o 
   9  12  25     1636.28     2708.51    673.95 o 
  10  12  25     4728.08     5405.72    771.18 o 
  11  12  25     3475.42     4354.77    774.39 o 
  12  12  25     1375.83     2250.88   1823.34 o 
 -10  13  25     7864.87     7706.78    734.27 o 
  -9  13  25     5993.99     6800.09    852.38 o 
  -8  13  25     1499.31     2664.40    567.51 o 
  -7  13  25     7413.03     7964.82    655.23 o 
  -6  13  25    11863.12    10614.08    757.31 o 
  -5  13  25     6630.19     7685.76    717.36 o 
  -4  13  25     5983.29     5860.74    593.08 o 
  -3  13  25    22356.18    20862.69    881.63 o 
  -2  13  25     6994.59     6479.64    604.82 o 
  -1  13  25     9637.67     9757.51    613.37 o 
   0  13  25     7834.39     9678.64    605.39 o 
   1  13  25     9382.78     9786.20    615.09 o 
   2  13  25     7468.75     6944.14    560.21 o 
   3  13  25    21786.62    21310.56    811.55 o 
   4  13  25     6104.55     6158.56    557.40 o 
   5  13  25     6439.89     6855.02    653.54 o 
   6  13  25    12333.11    12320.17    876.36 o 
   7  13  25     7342.99     7449.25    773.15 o 
   8  13  25     1555.36     2596.95    732.51 o 
   9  13  25     6080.32     4482.16    761.23 o 
  10  13  25     7823.24     9173.78   1136.18 o 
  -9  14  25    14490.06    13401.03    970.52 o 
  -8  14  25     1293.85     1373.12    617.27 o 
  -7  14  25    14474.29    12319.75    903.38 o 
  -6  14  25     4108.38     4000.26    621.24 o 
  -5  14  25    11688.17    11319.52    849.35 o 
  -4  14  25     2946.17     3365.40    573.87 o 
  -3  14  25     3887.72     4054.24    590.67 o 
  -2  14  25    16393.92    16137.87    834.07 o 
  -1  14  25     4930.11     4951.75    602.39 o 
   0  14  25     5925.56     5429.63    564.26 o 
   1  14  25     4672.78     6027.84    706.98 o 
   2  14  25    16675.81    16026.42    760.17 o 
   3  14  25     3934.68     4790.12    568.55 o 
   4  14  25     2668.66     3026.93    544.41 o 
   5  14  25    12140.76    11769.23    752.95 o 
   6  14  25     4305.39     4924.86    669.60 o 
   7  14  25    14870.94    13816.12    865.90 o 
   8  14  25     1200.37     2148.41    661.43 o 
   9  14  25    14573.98    13770.26   1137.53 o 
  -7  15  25     1083.59     1000.97    665.46 o 
  -6  15  25     5435.71     5747.98   1101.91 o 
  -5  15  25     3587.48     2721.45    661.66 o 
  -4  15  25    18450.89    17338.15   1012.22 o 
  -3  15  25    14635.36    12395.04    809.39 o 
  -2  15  25     4476.70     5544.75    756.88 o 
  -1  15  25    18446.26    18561.39    917.00 o 
   0  15  25      234.72      172.73    482.53 o 
   1  15  25    18652.62    19016.56    854.55 o 
   2  15  25     4739.35     5597.14    588.80 o 
   3  15  25    14185.87    12557.03    789.66 o 
   4  15  25    18564.93    17712.49    893.83 o 
   5  15  25     3441.57     4222.58    649.54 o 
   6  15  25     5419.86     4959.34    677.45 o 
   7  15  25      928.97     1495.90    552.84 o 
  -5  16  25     1718.74     3045.62    850.01 o 
  -4  16  25     7073.45     6455.27    704.62 o 
  -3  16  25    12363.07    10580.46    795.70 o 
  -2  16  25     1485.07     2639.85    618.78 o 
  -1  16  25    13502.61    12811.25    846.51 o 
   0  16  25     8058.25     8026.32    739.48 o 
   1  16  25    13067.68    12803.24    769.29 o 
   2  16  25     1455.07     2272.12    530.59 o 
   3  16  25    11937.89    11740.58    756.85 o 
   4  16  25     6873.27     6248.90    636.58 o 
   5  16  25     1666.33     2424.57    678.58 o 
   0   1  26    72783.64    67133.93    846.54 o 
   1   1  26     1134.13     2459.25    174.88 o 
  -1   2  26    36960.83    37343.46    548.95 o 
   0   2  26    78875.60    73208.23    914.00 o 
   1   2  26    35719.95    36335.30    546.29 o 
   2   2  26     2214.51     4497.36    286.20 o 
  -2   3  26    66177.05    63215.10    818.65 o 
  -1   3  26    69824.66    69002.32    875.62 o 
   0   3  26    24763.69    24688.39    447.50 o 
   1   3  26    69528.51    67524.34    870.34 o 
   2   3  26    64709.55    61288.52    814.56 o 
   3   3  26     4930.50     5585.86    234.15 o 
  -3   4  26    18489.10    18110.13    442.18 o 
  -2   4  26      404.72      395.56    170.18 o 
  -1   4  26    95515.60    87855.64   1220.55 o 
   0   4  26      128.06     1201.44    268.53 o 
   1   4  26    96272.39    88613.44   1149.33 o 
   2   4  26      428.87      365.11    181.40 o 
   3   4  26    19317.17    19642.52    428.63 o 
   4   4  26    28421.20    26932.76    651.53 o 
  -4   5  26    23135.44    22363.06    486.30 o 
  -3   5  26    15929.41    15964.82    484.45 o 
  -2   5  26    12957.81    12283.82    358.23 o 
  -1   5  26    98521.81    92080.63   1299.88 o 
   0   5  26    25331.02    22550.28    463.24 o 
   1   5  26    99912.52    97259.21   1240.37 o 
   2   5  26    12754.75    12251.70    392.04 o 
   3   5  26    16781.39    18384.72    502.06 o 
   4   5  26    22638.74    21595.61    513.33 o 
   5   5  26     2500.71     2870.54    244.73 o 
  -5   6  26    17468.82    15836.87    448.53 o 
  -4   6  26     3819.49     4147.15    282.19 o 
  -3   6  26    48029.04    44981.99    694.80 o 
  -2   6  26     4504.50     4709.59    268.66 o 
  -1   6  26    12507.09    12887.38    388.59 o 
   0   6  26    20697.49    20428.67    528.08 o 
   1   6  26    13562.53    13620.18    580.21 o 
   2   6  26     4282.37     4305.47    310.79 o 
   3   6  26    47199.57    44142.52    831.21 o 
   4   6  26     3903.15     3955.31    327.72 o 
   5   6  26    16597.37    15623.24    515.77 o 
   6   6  26      108.28      -51.75    229.48 o 
  -6   7  26     7191.64     7812.52    407.94 o 
  -5   7  26    26004.42    25640.47    571.01 o 
  -4   7  26    14138.71    14899.33    449.17 o 
  -3   7  26    19405.60    19420.85    459.55 o 
  -2   7  26    12187.34    13292.76    391.36 o 
  -1   7  26     1425.58     1993.80    249.71 o 
   0   7  26    28739.48    27308.30    633.83 o 
   1   7  26     1422.83     1695.74    265.00 o 
   2   7  26    11664.89    12591.67    448.36 o 
   3   7  26    20435.81    19739.03    559.45 o 
   4   7  26    13695.33    14186.54    511.00 o 
   5   7  26    25090.19    25075.20    657.22 o 
   6   7  26     6989.40     7161.16    435.13 o 
   7   7  26     4980.57     5792.49    418.77 o 
  -7   8  26      726.36     1240.72    360.08 o 
  -6   8  26    32698.19    30832.09    769.15 o 
  -5   8  26    26275.48    25756.60    641.34 o 
  -4   8  26     3684.18     4873.72    346.46 o 
  -3   8  26    20724.51    20647.57    490.86 o 
  -2   8  26    45876.28    43099.03    745.57 o 
  -1   8  26     5500.79     5505.73    319.23 o 
   0   8  26        2.90      229.84    224.99 o 
   1   8  26     5795.48     6203.27    370.74 o 
   2   8  26    44237.77    41492.47    896.99 o 
   3   8  26    20139.74    19728.02    642.85 o 
   4   8  26     3607.00     4409.89    351.84 o 
   5   8  26    24924.93    25251.76    691.13 o 
   6   8  26    33168.82    32994.84    782.96 o 
   7   8  26      774.31      975.89    315.58 o 
   8   8  26     7203.07     6792.40    503.84 o 
  -8   9  26     4708.84     5569.38    500.18 o 
  -7   9  26    12221.57    11581.83    615.38 o 
  -6   9  26     9127.56     9748.71    517.95 o 
  -5   9  26    32634.07    31231.06    726.08 o 
  -4   9  26    52850.99    47699.86    897.79 o 
  -3   9  26    30588.89    27899.97    678.12 o 
  -2   9  26     2910.47     4636.95    395.15 o 
  -1   9  26     1911.36     1913.12    301.74 o 
   0   9  26     3232.29     2700.22    331.93 o 
   1   9  26     1894.52     2579.23    315.95 o 
   2   9  26     2671.20     3839.79    394.00 o 
   3   9  26    30122.48    27197.14    881.65 o 
   4   9  26    52017.23    48373.31   1245.40 o 
   5   9  26    33228.15    30974.94    820.57 o 
   6   9  26     9579.38    11557.86    539.54 o 
   7   9  26    13038.70    13449.03    620.57 o 
   8   9  26     4834.93     4609.88    471.61 o 
   9   9  26     8868.87    10031.49    615.54 o 
  -9  10  26     8906.32    10797.93    726.11 o 
  -8  10  26    36989.80    34039.01   1046.34 o 
  -7  10  26    12768.32    14036.84    794.08 o 
  -6  10  26    11462.46    11417.92    619.13 o 
  -5  10  26     6370.09     6221.58    454.29 o 
  -4  10  26     4435.72     4364.90    395.29 o 
  -3  10  26    22178.24    22132.12    677.07 o 
  -2  10  26     6999.57     8199.55    443.63 o 
  -1  10  26    34370.98    30328.87    761.83 o 
   0  10  26    60383.51    55369.66   1053.70 o 
   1  10  26    34562.21    31553.66    777.77 o 
   2  10  26     6882.23     7603.62    495.46 o 
   3  10  26    22951.62    21382.03    725.95 o 
   4  10  26     4611.58     4800.48    440.02 o 
   5  10  26     6213.96     7165.17    495.48 o 
   6  10  26    11907.42    11437.88    593.56 o 
   7  10  26    12787.90    12912.94    697.48 o 
   8  10  26    37374.47    32501.34   1015.31 o 
   9  10  26     8756.74    10780.46    755.41 o 
  10  10  26     6432.06     6068.46    638.10 o 
 -10  11  26    12800.67    11839.65    758.96 o 
  -9  11  26    11207.88    10911.68    888.66 o 
  -8  11  26     6467.67     9212.89    679.07 o 
  -7  11  26    10080.19    11052.45    706.20 o 
  -6  11  26    21856.21    20158.24    786.26 o 
  -5  11  26      322.30      323.94    393.12 o 
  -4  11  26     9066.29     9299.51    569.42 o 
  -3  11  26     1206.18     1628.39    439.12 o 
  -2  11  26    22825.80    23164.16    763.54 o 
  -1  11  26     9965.88    10085.54    548.33 o 
   0  11  26     2239.25     3865.63    443.89 o 
   1  11  26    10158.49    11212.02    686.33 o 
   2  11  26    22739.83    23576.49    737.44 o 
   3  11  26     1304.57     2348.58    476.79 o 
   4  11  26     8950.73     9513.40    619.77 o 
   5  11  26      401.24      620.99    412.69 o 
   6  11  26    22185.07    19818.24    833.35 o 
   7  11  26     9907.08    10977.98    753.39 o 
   8  11  26     6317.96     8796.90    713.56 o 
   9  11  26    11084.89     9870.20    762.75 o 
  10  11  26    12674.33    11006.52    882.98 o 
  11  11  26    22280.38    19547.97    998.29 o 
 -11  12  26      485.95      918.63    559.44 o 
 -10  12  26     7657.19     7013.94    676.79 o 
  -9  12  26    25816.42    22882.50    985.78 o 
  -8  12  26    13190.59    16919.65   1478.58 o 
  -7  12  26     7740.15     9030.45    688.02 o 
  -6  12  26     4962.98     6660.35    581.68 o 
  -5  12  26     3360.29     2829.42    487.19 o 
  -4  12  26     1704.38     1554.86    459.55 o 
  -3  12  26      426.00     1054.77    441.40 o 
  -2  12  26     2370.75     3457.11    485.82 o 
  -1  12  26    30946.59    30877.55    892.73 o 
   0  12  26     4454.25     5962.10    503.10 o 
   1  12  26    31104.73    30645.15    898.07 o 
   2  12  26     2373.22     3706.06    471.58 o 
   3  12  26      362.87      622.19    362.89 o 
   4  12  26     1669.74     1861.14    463.04 o 
   5  12  26     3599.15     3685.67    521.55 o 
   6  12  26     4809.73     4692.36    622.09 o 
   7  12  26     7940.13     8708.54    721.53 o 
   8  12  26    13323.97    14774.13    881.68 o 
   9  12  26    26125.98    24994.56   1190.90 o 
  10  12  26     8127.21     7187.69    812.91 o 
  11  12  26      431.45     1103.41    670.76 o 
 -10  13  26     1058.85     2723.26    594.03 o 
  -9  13  26     5912.63     6573.55    726.96 o 
  -8  13  26     2830.72     2942.62    586.95 o 
  -7  13  26    32290.30    25280.81   1048.07 o 
  -6  13  26     1523.83     2777.62    557.73 o 
  -5  13  26     5802.29     6222.47    617.45 o 
  -4  13  26     9823.21    10075.56    691.27 o 
  -3  13  26      799.39     1946.69    482.21 o 
  -2  13  26      108.04      140.60    420.63 o 
  -1  13  26    25949.48    25179.63    868.59 o 
   0  13  26       22.14      543.04    415.69 o 
   1  13  26    25450.05    24628.35    866.29 o 
   2  13  26      148.22     1132.66    424.97 o 
   3  13  26      824.52     1718.13    451.34 o 
   4  13  26     9563.37     8937.05    615.48 o 
   5  13  26     6297.64     7409.53    920.54 o 
   6  13  26     1668.23     1755.36    595.47 o 
   7  13  26    32879.12    30476.88   1249.42 o 
   8  13  26     2914.52     2524.51    698.31 o 
   9  13  26     5960.21     8056.74   1036.94 o 
  10  13  26     1107.92     2435.58    714.11 o 
  -9  14  26     1157.00     1957.64    664.25 o 
  -8  14  26    19783.54    17877.93   1058.80 o 
  -7  14  26     1077.45     3168.18    648.85 o 
  -6  14  26     8924.83     9395.03    808.81 o 
  -5  14  26     6081.98     5383.98    733.24 o 
  -4  14  26     4822.09     5472.98    625.24 o 
  -3  14  26     7086.71     6861.21    659.80 o 
  -2  14  26     3408.43     4090.32    571.45 o 
  -1  14  26     1128.76     1382.49    501.63 o 
   0  14  26    12438.45    13793.77    773.45 o 
   1  14  26     1111.49     1572.43    471.83 o 
   2  14  26     3085.55     3432.60    506.47 o 
   3  14  26     6948.88     5832.44    585.95 o 
   4  14  26     4669.07     5045.34    599.18 o 
   5  14  26     5957.74     7933.97    758.92 o 
   6  14  26     9185.23     9021.29    766.53 o 
   7  14  26     1049.13     2202.70    582.16 o 
   8  14  26    19500.02    18312.85   1219.42 o 
   9  14  26     1115.38     2124.54    892.98 o 
  -7  15  26     5961.72     7076.63   1271.93 o 
  -6  15  26      871.07      883.31    601.53 o 
  -5  15  26    11008.10     9265.27    905.99 o 
  -4  15  26      347.36     1411.88    573.98 o 
  -3  15  26    12797.10    12339.32    811.57 o 
  -2  15  26     1377.03     1139.02    552.72 o 
  -1  15  26     1908.71     2777.34    597.32 o 
   0  15  26     4866.72     5814.85    613.82 o 
   1  15  26     1878.42     2309.74    529.96 o 
   2  15  26     1357.22     1851.36    500.36 o 
   3  15  26    12577.31    12314.60   1173.35 o 
   4  15  26      355.36     2533.52    518.53 o 
   5  15  26    11492.85    10280.58    803.63 o 
   6  15  26      799.23     1759.54    709.04 o 
   7  15  26     6216.79     6656.63    711.99 o 
  -5  16  26     7621.09    10311.27   2084.26 o 
  -4  16  26     1007.12     1152.97    643.30 o 
  -3  16  26     6591.22     6626.16    732.96 o 
  -2  16  26    12764.30    11718.01    851.35 o 
  -1  16  26     2050.67     1789.21    603.68 o 
   0  16  26     1029.64     1633.91    592.63 o 
   1  16  26     2138.65     2928.86    555.71 o 
   2  16  26    12604.83    11663.02    753.36 o 
   3  16  26     6590.67     7212.25    671.01 o 
   4  16  26     1008.26     2978.88    563.58 o 
   5  16  26     7576.13     7399.42    778.18 o 
   0   1  27    12739.96    14913.33    366.61 o 
   1   1  27    23546.62    22473.60    488.10 o 
  -1   2  27    37049.35    36894.29    543.75 o 
   0   2  27     1204.54     3068.06    221.17 o 
   1   2  27    35732.29    34041.09    534.80 o 
   2   2  27    84261.11    79876.57    994.89 o 
  -2   3  27    13582.52    13332.74    329.27 o 
  -1   3  27    22272.96    22812.90    415.30 o 
   0   3  27    82311.47    80919.74   1005.18 o 
   1   3  27    21658.13    21851.89    514.05 o 
   2   3  27    13542.51    13532.13    329.16 o 
   3   3  27    15951.71    16155.57    484.82 o 
  -3   4  27    11306.04    11290.76    334.99 o 
  -2   4  27     2410.51     2515.47    207.44 o 
  -1   4  27    85482.10    82414.02   1097.54 o 
   0   4  27    65503.47    59056.82    844.16 o 
   1   4  27    84777.12    83329.70   1098.26 o 
   2   4  27     2080.07     2182.17    223.41 o 
   3   4  27    11000.58    10914.96    375.90 o 
   4   4  27     4389.71     5045.23    289.15 o 
  -4   5  27    11256.77    11128.25    365.53 o 
  -3   5  27    14321.16    14611.89    414.66 o 
  -2   5  27    11328.62    11493.25    375.50 o 
  -1   5  27     5120.17     7104.39    415.60 o 
   0   5  27    23891.79    23322.90    672.30 o 
   1   5  27     4744.84     6141.23    285.67 o 
   2   5  27    10785.75    11323.93    384.61 o 
   3   5  27    15017.02    15615.43    478.61 o 
   4   5  27    10742.47    10777.17    430.40 o 
   5   5  27      536.67      565.84    228.88 o 
  -5   6  27     7592.75     7557.24    381.54 o 
  -4   6  27    15481.84    16910.39    458.16 o 
  -3   6  27     2436.97     2937.76    240.60 o 
  -2   6  27    46595.48    44897.18    730.88 o 
  -1   6  27     4658.34     5426.40    291.73 o 
   0   6  27    41433.60    38746.61    704.56 o 
   1   6  27     4728.16     5176.81    291.56 o 
   2   6  27    46468.23    45270.61    827.45 o 
   3   6  27     2218.87     2690.89    288.38 o 
   4   6  27    15814.28    15518.62    520.12 o 
   5   6  27     7624.28     8066.73    418.42 o 
   6   6  27      708.65      487.88    266.04 o 
  -6   7  27     9822.81    10029.71    451.85 o 
  -5   7  27     9299.56     9989.81    434.56 o 
  -4   7  27    30980.81    29354.77    729.29 o 
  -3   7  27    27937.29    26429.68    536.00 o 
  -2   7  27     3311.72     3919.46    267.66 o 
  -1   7  27    39300.11    36740.88    661.80 o 
   0   7  27    11540.88    11763.89    421.66 o 
   1   7  27    37741.75    36917.61    753.78 o 
   2   7  27     3572.02     4063.31    346.36 o 
   3   7  27    27202.24    26795.96    640.64 o 
   4   7  27    29343.45    27412.30    673.40 o 
   5   7  27     9303.70    10531.43    636.50 o 
   6   7  27     9408.42    10207.72    491.29 o 
   7   7  27      262.24      101.09    297.30 o 
  -7   8  27    14060.93    13894.21    623.62 o 
  -6   8  27    12548.48    13987.02    568.84 o 
  -5   8  27     3670.29     3945.22    400.60 o 
  -4   8  27    50661.16    48978.19    887.97 o 
  -3   8  27    28973.84    27516.59    601.18 o 
  -2   8  27     3858.05     4863.01    293.68 o 
  -1   8  27    12101.35    12240.61    421.21 o 
   0   8  27    11700.46    11234.64    435.92 o 
   1   8  27    11723.92    11360.15    471.14 o 
   2   8  27     4012.92     4912.38    382.66 o 
   3   8  27    29162.29    26692.72    727.98 o 
   4   8  27    51431.55    48498.26   1015.51 o 
   5   8  27     3555.75     5171.26    430.11 o 
   6   8  27    12911.38    13774.26    562.86 o 
   7   8  27    14373.92    14216.13    624.65 o 
   8   8  27      906.98      763.96    363.81 o 
  -8   9  27      388.90     1526.52    475.58 o 
  -7   9  27     2745.12     2726.75    419.65 o 
  -6   9  27    16488.27    16970.51    642.34 o 
  -5   9  27    32083.38    30541.71    791.52 o 
  -4   9  27     5801.12     7172.81    425.99 o 
  -3   9  27     4014.02     5552.67    380.98 o 
  -2   9  27   104755.64    95356.73   1428.46 o 
  -1   9  27     9056.14     9089.32    432.22 o 
   0   9  27     6846.30     6542.41    413.43 o 
   1   9  27     8967.44     9837.93    462.63 o 
   2   9  27   106555.53    98860.50   1638.96 o 
   3   9  27     3960.01     5410.94    429.21 o 
   4   9  27     5530.81     6521.83    468.30 o 
   5   9  27    32188.83    30808.72    833.48 o 
   6   9  27    17433.17    16534.58    679.67 o 
   7   9  27     2858.09     3665.46    429.65 o 
   8   9  27      334.90     1328.44    659.50 o 
   9   9  27    24808.82    23243.24    843.62 o 
  -9  10  27     6233.61     7951.49    706.49 o 
  -8  10  27     5313.79     6976.30    596.66 o 
  -7  10  27     6358.08     7440.26    599.83 o 
  -6  10  27    23499.50    23338.29    803.98 o 
  -5  10  27     9828.43     9907.25    538.94 o 
  -4  10  27    13081.49    13570.62    546.52 o 
  -3  10  27    45460.62    42399.51    914.19 o 
  -2  10  27    11096.03    11363.55    498.93 o 
  -1  10  27    21254.33    21497.72    662.68 o 
   0  10  27    36037.59    35811.95    822.89 o 
   1  10  27    21072.74    21707.84    677.48 o 
   2  10  27    11714.86    11565.28    575.00 o 
   3  10  27    45376.96    43478.36   1334.67 o 
   4  10  27    12391.16    12399.04    656.37 o 
   5  10  27    10259.61    10211.66    573.38 o 
   6  10  27    23008.55    23710.35    790.99 o 
   7  10  27     6704.59     7377.42    566.19 o 
   8  10  27     5130.90     6082.87    583.57 o 
   9  10  27     6056.40     6986.77    657.49 o 
  10  10  27    19477.78    18782.40    964.09 o 
 -10  11  27     3536.14     5653.23    693.46 o 
  -9  11  27     7023.94     7427.90    639.16 o 
  -8  11  27    29136.19    28497.79   1018.39 o 
  -7  11  27     4274.73     5090.03    570.26 o 
  -6  11  27     1649.99     2674.47    470.58 o 
  -5  11  27    19794.25    19296.35    766.27 o 
  -4  11  27     2147.56     2520.01    402.90 o 
  -3  11  27      917.64     1143.58    371.60 o 
  -2  11  27    23419.36    24000.23    823.42 o 
  -1  11  27    42370.80    42250.00    924.26 o 
   0  11  27    10821.16    10983.57    550.83 o 
   1  11  27    42484.96    40741.64    922.90 o 
   2  11  27    23338.16    22472.87    775.07 o 
   3  11  27      716.36      794.24    377.21 o 
   4  11  27     2031.44     2725.91    465.74 o 
   5  11  27    20050.95    21023.45    843.66 o 
   6  11  27     1862.09     1246.15    454.35 o 
   7  11  27     4436.65     5638.70    630.39 o 
   8  11  27    29055.72    26613.88   1076.11 o 
   9  11  27     7258.25     7304.87    806.13 o 
  10  11  27     3562.82     4776.90    642.80 o 
  11  11  27     6359.08     6730.48    984.13 o 
 -11  12  27     1194.05     1441.46    589.01 o 
 -10  12  27     4408.56     4977.83   1038.72 o 
  -9  12  27     4214.27     5208.46    632.74 o 
  -8  12  27     9236.71     9345.40    734.19 o 
  -7  12  27    25223.96    25309.37   1001.51 o 
  -6  12  27     3800.28     4586.42    522.36 o 
  -5  12  27     1299.03     1498.49    458.79 o 
  -4  12  27     7279.93     6822.57    592.82 o 
  -3  12  27     9301.54     7932.29    614.08 o 
  -2  12  27     7342.64     7960.43    603.43 o 
  -1  12  27     6431.59     6601.85    521.73 o 
   0  12  27    74438.73    67250.20   1339.19 o 
   1  12  27     6168.75     6245.55    527.50 o 
   2  12  27     7102.37     7919.21    524.27 o 
   3  12  27     8765.30     8422.71    539.80 o 
   4  12  27     7135.04     6749.31    589.03 o 
   5  12  27     1195.90     1044.32    459.88 o 
   6  12  27     3955.97     3720.60    589.00 o 
   7  12  27    25604.23    23079.43   1034.05 o 
   8  12  27     9010.89    10812.94    803.53 o 
   9  12  27     4186.43     5549.04    792.05 o 
  10  12  27     4522.93     6253.94    826.01 o 
  11  12  27     1227.98     2456.40    733.67 o 
 -10  13  27     4080.48     3931.94    638.62 o 
  -9  13  27     8989.28     9991.59    792.10 o 
  -8  13  27     5763.70     6057.64    673.39 o 
  -7  13  27     2672.31     3599.97    707.50 o 
  -6  13  27     5550.27     5818.38    646.90 o 
  -5  13  27    17549.37    16994.99    869.25 o 
  -4  13  27     3197.30     3771.41    558.01 o 
  -3  13  27    10274.96     8873.72    668.19 o 
  -2  13  27    19505.66    17331.22    823.26 o 
  -1  13  27     8502.16     8928.31    657.69 o 
   0  13  27      175.57      285.64    423.63 o 
   1  13  27     8805.60    10340.66    632.82 o 
   2  13  27    19433.63    17866.85    769.39 o 
   3  13  27    10292.26     9119.55    628.84 o 
   4  13  27     3235.84     3423.52    526.42 o 
   5  13  27    17183.77    17239.29    836.57 o 
   6  13  27     5582.09     5392.59    738.05 o 
   7  13  27     2593.76     4470.98    658.18 o 
   8  13  27     5706.49     5913.93    795.45 o 
   9  13  27     8971.41     8354.31    891.08 o 
  10  13  27     4348.68     5214.62    846.01 o 
  -9  14  27     2173.48     1882.49    804.79 o 
  -8  14  27     5906.01     5997.90    760.84 o 
  -7  14  27     1550.35     2084.02    628.45 o 
  -6  14  27    14589.39    11980.67    827.79 o 
  -5  14  27      490.91     1011.17    540.99 o 
  -4  14  27     2403.13     2437.45    582.29 o 
  -3  14  27     9297.46     8420.93    694.56 o 
  -2  14  27     1182.28     1413.15    502.83 o 
  -1  14  27    10549.45     9153.12    687.43 o 
   0  14  27       64.00      419.80    447.65 o 
   1  14  27    11184.92    10116.56    656.53 o 
   2  14  27     1142.77     1563.02    478.15 o 
   3  14  27     9510.93     7832.18    630.22 o 
   4  14  27     2356.66     2389.18    511.92 o 
   5  14  27      470.70      974.65    493.15 o 
   6  14  27    14739.15    12621.21    862.37 o 
   7  14  27     1583.27     1755.01    578.67 o 
   8  14  27     5857.26     6779.12    919.14 o 
   9  14  27     2034.72     2768.76    860.98 o 
  -7  15  27     6062.83     5293.01    789.16 o 
  -6  15  27      337.57      -16.57    571.06 o 
  -5  15  27     7760.08     7680.64    731.45 o 
  -4  15  27    16259.96    14055.01    949.33 o 
  -3  15  27    11248.58    10345.34    837.20 o 
  -2  15  27    10089.07     9635.50    854.93 o 
  -1  15  27      538.57      909.52    540.92 o 
   0  15  27    14092.49    13387.61   1025.20 o 
   1  15  27      434.91     1325.01    512.17 o 
   2  15  27    10350.96     9406.80    696.36 o 
   3  15  27    11470.12    10240.74    698.47 o 
   4  15  27    15721.34    14642.07    780.44 o 
   5  15  27     7897.69     7345.58    732.41 o 
   6  15  27      300.31     -567.78    567.78 o 
   7  15  27     6139.82     6419.58    828.07 o 
  -4  16  27     8201.63     8392.76    947.19 o 
  -3  16  27     1611.47     1270.45    583.87 o 
  -2  16  27     8541.32     8843.06    768.80 o 
  -1  16  27     1719.34     1389.75    589.45 o 
   0  16  27     2139.34     1806.50    597.93 o 
   1  16  27     1745.62     1580.58    635.69 o 
   2  16  27     8038.13     8883.18    703.60 o 
   3  16  27     1664.53     3127.10    581.62 o 
   4  16  27     8089.73     9293.17    738.24 o 
   0   0  28    82923.95    79822.21   1973.23 o 
   0   1  28     1175.78     1971.59    172.06 o 
   1   1  28    15559.25    15465.30    340.17 o 
  -1   2  28    62253.32    61475.06    804.27 o 
   0   2  28    20701.55    18931.88    380.50 o 
   1   2  28    61735.25    60056.99    802.72 o 
   2   2  28    16295.68    19848.28    396.71 o 
  -2   3  28    21712.13    22959.78    430.22 o 
  -1   3  28    40381.46    37816.01    569.44 o 
   0   3  28    98965.95    96917.81   1175.03 o 
   1   3  28    39566.43    36209.17    564.88 o 
   2   3  28    21507.79    22321.03    422.16 o 
   3   3  28    11471.47    12423.37    350.71 o 
  -3   4  28     2417.06     3099.53    219.95 o 
  -2   4  28    37463.36    34902.32    591.99 o 
  -1   4  28      493.67     1185.73    327.61 o 
   0   4  28     3161.96     5502.52    263.68 o 
   1   4  28      396.16     1525.88    205.39 o 
   2   4  28    37557.98    32734.67    858.05 o 
   3   4  28     2330.71     2803.30    212.80 o 
   4   4  28     7849.37     8958.87    343.87 o 
  -4   5  28     2533.31     2698.23    249.58 o 
  -3   5  28    27432.40    25349.96    479.33 o 
  -2   5  28    13487.71    13140.41    407.48 o 
  -1   5  28    13690.06    13069.84    408.47 o 
   0   5  28    67568.34    66120.16    934.43 o 
   1   5  28    13012.02    13024.08    382.14 o 
   2   5  28    13287.85    13360.32    392.91 o 
   3   5  28    26582.14    25050.79    608.76 o 
   4   5  28     2550.31     2252.45    283.59 o 
   5   5  28     4757.85     5180.51    328.12 o 
  -5   6  28     1351.54     1730.06    266.92 o 
  -4   6  28    43608.04    40707.86    716.90 o 
  -3   6  28     1797.42     2343.39    232.23 o 
  -2   6  28    33784.04    31293.80    598.13 o 
  -1   6  28    22100.48    20563.88    514.95 o 
   0   6  28     5137.55     4647.69    301.71 o 
   1   6  28    21737.70    22020.92    561.35 o 
   2   6  28    36181.13    34257.83    692.40 o 
   3   6  28     2198.76     3091.53    304.51 o 
   4   6  28    45110.39    42584.11    825.35 o 
   5   6  28     1431.92     1617.92    291.99 o 
   6   6  28      342.40      604.41    273.51 o 
  -6   7  28    15493.75    15261.15    566.10 o 
  -5   7  28     4777.18     4999.54    352.34 o 
  -4   7  28     8223.45     9697.92    389.47 o 
  -3   7  28    16179.10    17832.27    484.61 o 
  -2   7  28    38020.07    35082.75    623.50 o 
  -1   7  28     9820.58    10547.61    471.74 o 
   0   7  28      882.49     1383.80    272.75 o 
   1   7  28    10340.98    10878.95    448.35 o 
   2   7  28    38263.48    36182.61    806.39 o 
   3   7  28    16235.31    17103.27    545.58 o 
   4   7  28     7703.19     8761.73    441.21 o 
   5   7  28     4999.12     4859.06    380.60 o 
   6   7  28    14019.26    14211.66    560.98 o 
   7   7  28     7580.94     7845.55    474.99 o 
  -7   8  28    12252.08    12846.49    614.10 o 
  -6   8  28     5576.14     5926.49    475.68 o 
  -5   8  28    19456.47    20454.22    643.68 o 
  -4   8  28    18780.34    19515.76    778.13 o 
  -3   8  28    44010.23    41322.40    750.48 o 
  -2   8  28     2951.14     3078.27    274.37 o 
  -1   8  28    10986.83    10922.68    407.24 o 
   0   8  28     3398.96     2776.28    298.99 o 
   1   8  28    10485.93    10308.92    487.22 o 
   2   8  28     3256.61     2907.12    354.37 o 
   3   8  28    42917.16    40378.54    910.23 o 
   4   8  28    18036.51    18094.88    651.47 o 
   5   8  28    20263.12    21362.89    707.22 o 
   6   8  28     5706.09     5948.53    440.28 o 
   7   8  28    12454.67    11645.86    610.74 o 
   8   8  28     9652.75    10019.47    584.26 o 
  -8   9  28    13179.10    13082.90    766.68 o 
  -7   9  28     7783.09     8098.49    552.75 o 
  -6   9  28    15107.17    15355.06    760.98 o 
  -5   9  28    10607.37    10810.11    540.82 o 
  -4   9  28     4454.06     4878.13    428.32 o 
  -3   9  28    33721.14    32733.91    732.45 o 
  -2   9  28    21319.47    21873.33    614.71 o 
  -1   9  28     9712.07     9565.51    440.96 o 
   0   9  28    10868.27    11123.48    502.15 o 
   1   9  28     9897.72     9472.19    459.55 o 
   2   9  28    21835.21    23487.67    707.29 o 
   3   9  28    32621.67    31269.15    815.38 o 
   4   9  28     4603.22     4367.12    424.53 o 
   5   9  28    10159.00    10894.64    570.39 o 
   6   9  28    15385.93    15880.04    667.98 o 
   7   9  28     8176.03     8717.36    649.65 o 
   8   9  28    13372.63    12809.17    649.61 o 
   9   9  28      175.58     1636.79    433.42 o 
  -9  10  28    26239.80    26201.73    970.59 o 
  -8  10  28     1895.64     1803.37    479.43 o 
  -7  10  28    28748.89    26913.07    957.72 o 
  -6  10  28    22302.83    20345.11    717.32 o 
  -5  10  28     2650.73     3431.81    411.16 o 
  -4  10  28    22821.76    21826.25    655.19 o 
  -3  10  28      433.03     1907.48    337.00 o 
  -2  10  28    17759.96    18376.60    637.92 o 
  -1  10  28    42040.45    37372.67    848.07 o 
   0  10  28      321.07      738.62    333.08 o 
   1  10  28    42085.11    37285.41    851.12 o 
   2  10  28    18729.60    18242.36    682.04 o 
   3  10  28      369.99     1300.80    392.11 o 
   4  10  28    22964.33    21383.90    814.36 o 
   5  10  28     2954.50     3179.58    414.48 o 
   6  10  28    21814.38    21845.20    777.18 o 
   7  10  28    29186.89    27425.36    953.74 o 
   8  10  28     1922.23     2352.90    462.22 o 
   9  10  28    25538.60    25528.52   1203.25 o 
  10  10  28       22.59      447.36    484.34 o 
 -10  11  28     8320.08     7185.53    714.97 o 
  -9  11  28    22177.53    22637.15   1121.18 o 
  -8  11  28    11785.29    12912.96    754.36 o 
  -7  11  28    20131.88    19099.85    868.19 o 
  -6  11  28     9219.57     8631.72    600.12 o 
  -5  11  28     3600.93     3850.19    493.10 o 
  -4  11  28    12744.43    12003.57    587.54 o 
  -3  11  28       40.52      275.43    367.81 o 
  -2  11  28     7978.71     8410.96    532.10 o 
  -1  11  28    49216.73    45887.75   1373.07 o 
   0  11  28    38519.45    38282.44    892.79 o 
   1  11  28    49505.05    45440.49    983.78 o 
   2  11  28     8061.19     8171.11    518.90 o 
   3  11  28       54.10      553.91    405.99 o 
   4  11  28    13377.90    13833.66    705.24 o 
   5  11  28     3718.60     3721.98    496.45 o 
   6  11  28     8819.26    10440.17    680.20 o 
   7  11  28    20555.12    19352.96    931.29 o 
   8  11  28    11123.93    13313.77    839.68 o 
   9  11  28    22057.32    23675.07   1663.32 o 
  10  11  28     8355.58     8559.34    765.75 o 
  11  11  28       26.11      732.77    508.00 o 
 -11  12  28     2294.90     1726.42    617.66 o 
 -10  12  28     9910.35    10275.32    768.68 o 
  -9  12  28     7566.81     7253.23    702.59 o 
  -8  12  28    10336.63    10361.39    737.65 o 
  -7  12  28     7266.67     8139.65    711.50 o 
  -6  12  28    20833.60    21407.97    857.18 o 
  -5  12  28     7799.01     7995.23    616.65 o 
  -4  12  28      379.26      497.00    417.22 o 
  -3  12  28     5670.86     5540.53    552.09 o 
  -2  12  28    17265.89    16076.86    839.87 o 
  -1  12  28      825.84     1695.59    420.12 o 
   0  12  28       78.66     2298.87    424.59 o 
   1  12  28     1004.82     1468.94    412.95 o 
   2  12  28    17398.45    17835.03    683.76 o 
   3  12  28     5496.58     6389.24    550.20 o 
   4  12  28      365.68      629.58    447.43 o 
   5  12  28     7624.32     8168.68    647.77 o 
   6  12  28    20916.77    20390.77   1028.53 o 
   7  12  28     6911.07     7567.13    724.22 o 
   8  12  28    10202.82    11776.62    829.24 o 
   9  12  28     7769.56     7257.10    845.88 o 
  10  12  28     9818.49    10587.45    952.03 o 
  11  12  28     2368.79     3008.58    766.67 o 
 -10  13  28     6516.85     7940.52    898.67 o 
  -9  13  28     2791.65     3390.96    680.45 o 
  -8  13  28    17360.64    15317.93    878.75 o 
  -7  13  28     2870.60     2770.58    595.16 o 
  -6  13  28     5446.72     5253.33    638.72 o 
  -5  13  28     1708.00     2019.35    533.58 o 
  -4  13  28     3034.27     3111.18    593.22 o 
  -3  13  28     7223.14     6098.44    613.36 o 
  -2  13  28     1465.94     1587.91    541.80 o 
  -1  13  28     2719.01     3561.24    538.25 o 
   0  13  28    24988.71    22582.81    846.07 o 
   1  13  28     2694.00     3530.77    497.78 o 
   2  13  28     1370.00     1708.73    449.94 o 
   3  13  28     7073.36     5782.30    547.79 o 
   4  13  28     3146.20     2939.50    519.95 o 
   5  13  28     1622.15     2966.21    546.12 o 
   6  13  28     5537.57     6093.57    736.57 o 
   7  13  28     2878.87     5893.90    864.08 o 
   8  13  28    17028.12    16764.16   1043.56 o 
   9  13  28     2923.26     2973.98    750.05 o 
  10  13  28     6384.89     6709.52    980.36 o 
  -8  14  28      658.10      940.39    605.11 o 
  -7  14  28    11718.38     9747.34    861.38 o 
  -6  14  28     2944.77     3441.70    656.62 o 
  -5  14  28     5742.60     4080.03    633.97 o 
  -4  14  28    15452.26    15270.44    929.77 o 
  -3  14  28     4344.28     3771.95    576.87 o 
  -2  14  28     6116.67     6545.95    636.69 o 
  -1  14  28     1729.91     2193.46    528.25 o 
   0  14  28     1881.68     2633.57    542.90 o 
   1  14  28     1759.63     2236.36    491.06 o 
   2  14  28     6225.71     6508.65    607.05 o 
   3  14  28     4114.95     4071.38    529.86 o 
   4  14  28    15567.69    15526.81    838.24 o 
   5  14  28     6045.22     7431.05    661.18 o 
   6  14  28     2954.56     3350.94    629.04 o 
   7  14  28    11620.72     9795.07    818.94 o 
   8  14  28      613.53     1399.21    749.82 o 
  -6  15  28     6947.43     5702.09    837.83 o 
  -5  15  28     1460.52     1337.56    573.93 o 
  -4  15  28      392.59     2006.91    646.25 o 
  -3  15  28     1352.13     2560.78    630.96 o 
  -2  15  28    12949.44    12800.48    894.31 o 
  -1  15  28      371.00      503.01    542.14 o 
   0  15  28       17.96      649.47    537.01 o 
   1  15  28      433.96     1226.33    510.54 o 
   2  15  28    12883.89    11718.10    743.13 o 
   3  15  28     1232.96     2687.34    518.58 o 
   4  15  28      460.86     1708.40    529.24 o 
   5  15  28     1498.34     1581.64    587.13 o 
   6  15  28     6984.53     8239.61    935.86 o 
  -4  16  28    10468.94     9779.59    946.06 o 
  -3  16  28    12395.94    12708.65    932.16 o 
  -2  16  28     1852.30     1714.79    635.82 o 
  -1  16  28     6810.86     6033.96    728.04 o 
   0  16  28      685.43      268.82    573.38 o 
   1  16  28     6920.50     7502.54    760.83 o 
   2  16  28     1953.81     2403.35    553.94 o 
   3  16  28    12572.56    12398.43    807.30 o 
   4  16  28    10657.18     9500.78    826.04 o 
   0   1  29    20627.48    21196.72    400.34 o 
   1   1  29    55061.12    51075.54    708.74 o 
  -1   2  29    36746.36    37184.95    577.26 o 
   0   2  29     1153.59     2765.52    248.29 o 
   1   2  29    37838.26    38486.26    579.36 o 
   2   2  29    19968.74    19803.68    400.28 o 
  -2   3  29    67219.45    63189.38    841.15 o 
  -1   3  29    14445.05    14239.95    361.88 o 
   0   3  29    18785.90    19587.42    560.23 o 
   1   3  29    13538.46    14375.56    344.06 o 
   2   3  29    67472.79    62743.24    839.62 o 
   3   3  29     6526.24     7101.54    264.86 o 
  -3   4  29    13898.13    13662.89    509.59 o 
  -2   4  29    14511.48    14117.07    398.62 o 
  -1   4  29    28207.16    28052.12    521.09 o 
   0   4  29    68496.09    63375.05   1097.38 o 
   1   4  29    27554.30    27307.72    513.81 o 
   2   4  29    14304.32    13849.32    464.14 o 
   3   4  29    13937.81    14195.01    372.33 o 
   4   4  29    11681.79    11534.60    369.03 o 
  -4   5  29     3369.87     3521.74    271.66 o 
  -3   5  29     8542.39     9147.28    339.44 o 
  -2   5  29    24946.83    24023.97    534.06 o 
  -1   5  29    18109.37    18147.11    479.28 o 
   0   5  29     4969.47     6026.83    278.60 o 
   1   5  29    18946.61    18516.48    448.24 o 
   2   5  29    24952.57    24144.57    580.72 o 
   3   5  29     8232.30     8630.26    367.66 o 
   4   5  29     3623.06     3977.14    329.95 o 
   5   5  29      373.49      404.10    230.52 o 
  -5   6  29     2799.77     3317.24    310.13 o 
  -4   6  29     4350.58     4345.04    302.08 o 
  -3   6  29    27785.82    26370.50    558.14 o 
  -2   6  29    18873.22    19007.83    502.42 o 
  -1   6  29    24790.48    22860.70    537.62 o 
   0   6  29    11047.62    11173.29    438.90 o 
   1   6  29    23482.43    21967.16    549.04 o 
   2   6  29    19674.88    19855.69    548.74 o 
   3   6  29    27677.31    26054.31    657.02 o 
   4   6  29     4894.17     4908.16    361.05 o 
   5   6  29     2637.53     2712.38    327.10 o 
   6   6  29    33961.01    33021.55    762.42 o 
  -6   7  29     2043.23     1943.64    341.01 o 
  -5   7  29    12435.58    13722.83    496.44 o 
  -4   7  29    25371.06    24905.47    574.72 o 
  -3   7  29     9928.77    11625.26    417.20 o 
  -2   7  29    19313.40    19183.21    470.56 o 
  -1   7  29     8599.16     8888.98    367.47 o 
   0   7  29     6496.27     7632.52    481.17 o 
   1   7  29     8965.95     8651.41    420.82 o 
   2   7  29    18993.17    19373.18    624.26 o 
   3   7  29     9971.62    10904.36    507.97 o 
   4   7  29    24874.64    24061.18    651.39 o 
   5   7  29    11772.20    13022.74    531.81 o 
   6   7  29     2133.57     2032.56    338.04 o 
   7   7  29    36268.93    32904.12    797.41 o 
  -7   8  29      671.20     1003.22    363.89 o 
  -6   8  29    19520.94    20254.53    719.06 o 
  -5   8  29    29845.56    28212.41    737.65 o 
  -4   8  29    21506.79    20280.96    590.52 o 
  -3   8  29    30871.09    29985.63    643.29 o 
  -2   8  29    25062.72    23749.40    540.63 o 
  -1   8  29    22732.82    21375.34    518.31 o 
   0   8  29     2573.99     1983.64    287.50 o 
   1   8  29    22600.48    21411.55    649.65 o 
   2   8  29    25786.77    25093.38    701.49 o 
   3   8  29    30602.27    29218.83    849.40 o 
   4   8  29    22304.01    22771.78    712.97 o 
   5   8  29    30439.17    28956.19    796.03 o 
   6   8  29    19382.65    19791.52    666.65 o 
   7   8  29      562.82     1163.17    369.59 o 
   8   8  29     4245.47     4127.57    471.61 o 
  -8   9  29      750.13     1264.46    418.50 o 
  -7   9  29    18806.40    17571.09    731.34 o 
  -6   9  29    12661.00    13430.13    694.13 o 
  -5   9  29     6454.63     7474.35    501.44 o 
  -4   9  29     5133.56     5850.32    407.57 o 
  -3   9  29    18095.93    17044.12    569.91 o 
  -2   9  29    14614.40    15098.03    539.22 o 
  -1   9  29    51584.13    47328.67    890.91 o 
   0   9  29     1148.46      520.62    354.86 o 
   1   9  29    52731.47    48102.53    941.56 o 
   2   9  29    14698.14    15313.48    610.27 o 
   3   9  29    18731.37    18141.22    653.21 o 
   4   9  29     5073.23     6437.53    467.09 o 
   5   9  29     6465.72     5895.76    469.89 o 
   6   9  29    12676.21    13014.61    630.07 o 
   7   9  29    18646.48    17690.60    774.44 o 
   8   9  29      704.16      479.90    406.93 o 
   9   9  29     3390.48     4735.03    497.10 o 
  -9  10  29    28449.63    27317.22   1019.12 o 
  -8  10  29     3359.58     4381.97    564.03 o 
  -7  10  29       25.92      953.68    438.73 o 
  -6  10  29     5357.19     5578.85    517.09 o 
  -5  10  29    31053.66    29045.12    819.30 o 
  -4  10  29     1896.61     2133.59    347.90 o 
  -3  10  29    19660.44    19544.19    631.11 o 
  -2  10  29    36282.39    31539.69    796.95 o 
  -1  10  29    12556.31    13315.12    645.45 o 
   0  10  29      656.26     1523.02    358.76 o 
   1  10  29    13223.57    14204.84    611.84 o 
   2  10  29    35963.73    33457.29    937.28 o 
   3  10  29    20868.34    20482.41    787.06 o 
   4  10  29     1740.89     2062.37    440.82 o 
   5  10  29    30661.61    29307.75    864.37 o 
   6  10  29     5576.94     5460.27    484.49 o 
   7  10  29       33.06      675.14    415.66 o 
   8  10  29     3113.16     4056.82    531.57 o 
   9  10  29    28681.35    29793.16   1123.16 o 
  10  10  29     3194.65     4767.21    662.18 o 
 -10  11  29    11153.96    10583.00    836.97 o 
  -9  11  29     3562.08     4711.46    587.62 o 
  -8  11  29    10025.16    10439.58    725.18 o 
  -7  11  29    24811.13    24064.98    956.87 o 
  -6  11  29    12270.26    11714.47    728.02 o 
  -5  11  29      198.45      564.16    463.99 o 
  -4  11  29     9156.21     9833.34    600.16 o 
  -3  11  29     9659.65     9442.14    583.44 o 
  -2  11  29     8177.79     8345.76    531.32 o 
  -1  11  29      720.30     1845.02    388.25 o 
   0  11  29    63032.45    57725.07   1130.00 o 
   1  11  29      763.91     1722.45    391.63 o 
   2  11  29     8307.11     8332.71    516.21 o 
   3  11  29     9154.42    10765.71    636.17 o 
   4  11  29     9333.71     9113.48    628.08 o 
   5  11  29      190.91      560.11    420.25 o 
   6  11  29    12398.47    12986.91    716.52 o 
   7  11  29    24404.32    23159.25   1003.12 o 
   8  11  29     9419.97    10372.01    796.17 o 
   9  11  29     3283.05     6072.48    990.15 o 
  10  11  29    11051.57     9565.02    891.23 o 
  11  11  29        2.91      446.07    486.70 o 
 -11  12  29     4273.41     4125.73    673.20 o 
 -10  12  29     1629.19     1708.83    593.76 o 
  -9  12  29      533.04     1683.27    521.37 o 
  -8  12  29    22095.64    20803.37    940.18 o 
  -7  12  29     1920.63     2361.26    548.44 o 
  -6  12  29    11577.05    12624.33   1168.22 o 
  -5  12  29    20303.29    19814.93    815.78 o 
  -4  12  29     4287.94     4379.29    576.62 o 
  -3  12  29      861.28      941.15    439.43 o 
  -2  12  29     7001.14     7320.62    597.49 o 
  -1  12  29    18264.87    17635.96    797.76 o 
   0  12  29    12860.42    14278.66    678.27 o 
   1  12  29    18887.29    18934.58    828.49 o 
   2  12  29     6695.64     7026.80    511.77 o 
   3  12  29      816.96     1010.08    410.28 o 
   4  12  29     3878.41     3849.34    536.84 o 
   5  12  29    20191.04    18352.64    855.59 o 
   6  12  29    11463.22    12101.67    807.61 o 
   7  12  29     1856.49     2241.68    597.44 o 
   8  12  29    21485.58    21848.30   1035.72 o 
   9  12  29      457.58     2030.84    701.00 o 
  10  12  29     1675.19     4210.74   1220.56 o 
  11  12  29     4397.78     3217.48    812.40 o 
  -9  13  29     3661.21     4240.90    646.74 o 
  -8  13  29     3230.31     2778.09    604.18 o 
  -7  13  29     8821.82     7693.42    717.03 o 
  -6  13  29     8468.26     6687.35    722.40 o 
  -5  13  29     1077.39     1511.35    681.81 o 
  -4  13  29    13828.35    13155.96    791.96 o 
  -3  13  29     5407.38     4757.42    574.49 o 
  -2  13  29     5340.69     4795.47    571.85 o 
  -1  13  29     9217.98    10369.76    687.38 o 
   0  13  29    12452.78    12968.53    693.34 o 
   1  13  29     9005.55     9164.37    623.52 o 
   2  13  29     5771.09     5524.15    541.89 o 
   3  13  29     5279.32     4880.94    542.67 o 
   4  13  29    13625.82    14325.48    794.49 o 
   5  13  29     1026.06     2146.23    522.84 o 
   6  13  29     8689.85     8534.62    823.28 o 
   7  13  29     8824.18     9115.61    868.38 o 
   8  13  29     3319.04     3012.25    711.75 o 
   9  13  29     3610.73     3704.53    786.12 o 
  -8  14  29      984.76      467.20    721.88 o 
  -7  14  29     2312.49      563.83    602.76 o 
  -6  14  29     3948.63     3977.35    700.58 o 
  -5  14  29     4911.58     5936.25    661.87 o 
  -4  14  29     5814.57     4791.36    730.72 o 
  -3  14  29      554.01     1587.98    615.88 o 
  -2  14  29    22974.19    21547.78   1117.72 o 
  -1  14  29      292.70      346.24    521.05 o 
   0  14  29    14896.34    12789.62    785.91 o 
   1  14  29      379.89      856.90    488.80 o 
   2  14  29    23460.73    22019.33    978.28 o 
   3  14  29      649.04      592.17    456.65 o 
   4  14  29     5616.33     6561.14    811.31 o 
   5  14  29     5042.61     4860.75    668.64 o 
   6  14  29     3723.52     3796.25    685.31 o 
   7  14  29     2307.40     2037.98    614.91 o 
   8  14  29      986.31     2181.91    827.95 o 
  -6  15  29     3808.54     4076.14    746.85 o 
  -5  15  29      899.26     1137.30    588.57 o 
  -4  15  29    10227.95    10188.41    841.52 o 
  -3  15  29     8423.10     8037.55    837.79 o 
  -2  15  29     2887.29     3162.68    621.47 o 
  -1  15  29    15152.38    13181.70    842.92 o 
   0  15  29      555.48        8.65    551.34 o 
   1  15  29    15420.69    13034.21    761.12 o 
   2  15  29     2878.13     3428.35    573.44 o 
   3  15  29     8349.66     9154.00    675.47 o 
   4  15  29    10257.32     8972.98    729.35 o 
   5  15  29      808.84      362.41    571.26 o 
   6  15  29     3900.86     3758.15    678.58 o 
  -3  16  29    16528.72    18040.32   1823.26 o 
  -2  16  29     3147.61     3488.09    761.89 o 
  -1  16  29     3482.96     3072.46    665.99 o 
   0  16  29      198.03     -345.44    582.22 o 
   1  16  29     3545.17     4372.33    691.72 o 
   2  16  29     3057.28     3334.50    749.46 o 
   3  16  29    16285.89    15555.79    855.13 o 
   0   1  30    16231.25    16474.88    365.84 o 
   1   1  30    11474.89    13902.29    339.45 o 
  -1   2  30    14071.32    14672.86    350.45 o 
   0   2  30   107945.86   101656.88   1238.62 o 
   1   2  30    13190.65    14168.02    347.42 o 
   2   2  30    31532.45    33402.49    540.97 o 
  -2   3  30    26512.61    26185.25    577.25 o 
  -1   3  30    37760.69    37251.57    579.50 o 
   0   3  30    13703.56    14148.91    348.30 o 
   1   3  30    37999.61    36804.64    578.04 o 
   2   3  30    27005.80    26869.56    476.10 o 
   3   3  30      303.03     1237.05    184.91 o 
  -3   4  30    23334.63    22776.58    475.23 o 
  -2   4  30     9261.50     9136.46    320.07 o 
  -1   4  30    26345.36    25848.54    470.50 o 
   0   4  30      461.65     1526.91    232.52 o 
   1   4  30    26847.04    27100.47    599.06 o 
   2   4  30     9337.72     8943.77    361.97 o 
   3   4  30    23068.84    22355.47    497.56 o 
   4   4  30    53527.66    50817.66    849.86 o 
  -4   5  30     7134.84     6576.50    388.40 o 
  -3   5  30      472.98      556.76    278.74 o 
  -2   5  30    27245.10    25478.23    560.63 o 
  -1   5  30    42420.04    39199.34    716.59 o 
   0   5  30     1087.26     1449.47    240.51 o 
   1   5  30    41599.67    40319.27    678.88 o 
   2   5  30    28267.12    27083.53    546.05 o 
   3   5  30      539.62     1199.24    235.86 o 
   4   5  30     7274.38     7630.22    369.37 o 
   5   5  30      411.40      601.94    262.26 o 
  -5   6  30     8768.06     8971.70    455.81 o 
  -4   6  30     2013.98     1961.07    281.04 o 
  -3   6  30    35712.23    32384.10    672.19 o 
  -2   6  30    20778.51    19509.54    518.78 o 
  -1   6  30    17832.16    17728.35    492.11 o 
   0   6  30    35986.21    34374.40    674.90 o 
   1   6  30    17990.62    17796.39    508.64 o 
   2   6  30    21950.52    21641.29    550.48 o 
   3   6  30    34962.53    32623.42    711.54 o 
   4   6  30     1899.13     1569.89    290.69 o 
   5   6  30     9093.51     9189.69    455.65 o 
   6   6  30    29709.86    28021.92    716.56 o 
  -6   7  30     1329.51     2952.86    586.67 o 
  -5   7  30    18249.53    19534.52    590.59 o 
  -4   7  30     4057.89     5058.48    354.74 o 
  -3   7  30    22281.86    22043.06    631.40 o 
  -2   7  30    13639.07    13741.58    414.63 o 
  -1   7  30     3950.72     4931.61    323.38 o 
   0   7  30    12218.86    11899.16    444.29 o 
   1   7  30     3742.38     4922.31    364.37 o 
   2   7  30    13676.57    12949.13    537.56 o 
   3   7  30    22676.18    22182.87    678.24 o 
   4   7  30     3744.83     3693.47    384.37 o 
   5   7  30    17300.33    17368.90    598.60 o 
   6   7  30     1173.85     1660.85    326.28 o 
   7   7  30    11697.70    11892.24    555.73 o 
  -7   8  30    18981.13    19167.59    731.41 o 
  -6   8  30    33666.82    33787.00    876.72 o 
  -5   8  30     4733.47     5500.14    422.93 o 
  -4   8  30     4621.67     6092.10    421.04 o 
  -3   8  30    20782.59    22190.31    569.91 o 
  -2   8  30    33650.90    29804.98    644.78 o 
  -1   8  30      154.12      932.87    237.34 o 
   0   8  30     3355.12     2894.02    328.38 o 
   1   8  30      125.41      275.06    292.00 o 
   2   8  30    34077.27    30549.75    781.95 o 
   3   8  30    19889.80    19946.35    677.36 o 
   4   8  30     4520.31     6633.29    464.91 o 
   5   8  30     4858.79     6289.68    463.96 o 
   6   8  30    33574.14    32467.23    901.85 o 
   7   8  30    19486.38    19806.76    733.33 o 
   8   8  30    14342.63    13341.98    655.11 o 
  -8   9  30     1539.34     1532.26    424.11 o 
  -7   9  30     2405.46     2844.98    443.82 o 
  -6   9  30     1009.95     1932.62    413.24 o 
  -5   9  30    16940.26    16510.13    631.62 o 
  -4   9  30    48153.44    42687.13    917.34 o 
  -3   9  30    10761.70    10626.62    622.30 o 
  -2   9  30    17667.02    18072.16    588.04 o 
  -1   9  30     2323.41     3485.04    340.54 o 
   0   9  30       83.09      976.12    341.99 o 
   1   9  30     2171.84     3205.71    373.53 o 
   2   9  30    18307.23    18095.25    660.97 o 
   3   9  30    10886.90    12503.65    576.23 o 
   4   9  30    47832.62    43242.62    989.45 o 
   5   9  30    17924.01    19477.13    713.53 o 
   6   9  30     1074.27     1473.87    379.83 o 
   7   9  30     2226.94     1932.64    436.94 o 
   8   9  30     1413.66     1042.97    454.08 o 
   9   9  30    12386.66    11688.18    712.08 o 
  -9  10  30     5030.97     5635.65    608.91 o 
  -8  10  30    22811.43    21635.77    911.26 o 
  -7  10  30     9590.53     9725.69    676.06 o 
  -6  10  30      642.58      896.95    424.88 o 
  -5  10  30     2509.81     3247.76    417.48 o 
  -4  10  30     5314.26     5259.66    455.92 o 
  -3  10  30    10727.47    11617.20    524.65 o 
  -2  10  30     4833.19     5970.07    510.52 o 
  -1  10  30    25371.17    23865.38    817.60 o 
   0  10  30    30515.33    27646.25    762.42 o 
   1  10  30    26422.14    25670.27    782.44 o 
   2  10  30     4997.35     5905.40    519.81 o 
   3  10  30     9848.14    10993.85    670.51 o 
   4  10  30     5853.65     5488.20    525.86 o 
   5  10  30     2499.90     3108.87    423.16 o 
   6  10  30      529.60      592.05    366.89 o 
   7  10  30     9485.24     9396.27    644.39 o 
   8  10  30    22523.32    22653.14    914.63 o 
   9  10  30     5187.08     5534.45    620.38 o 
  10  10  30    15657.19    15202.80    904.76 o 
 -10  11  30     7462.35     7768.35    750.53 o 
  -9  11  30    11064.69    11023.23    891.31 o 
  -8  11  30     7501.47     7466.86    674.30 o 
  -7  11  30     5895.81     5731.30    610.59 o 
  -6  11  30    21493.31    21029.53    898.54 o 
  -5  11  30    10214.49    11017.60    635.27 o 
  -4  11  30     2488.02     3367.52    453.29 o 
  -3  11  30    10744.40    10551.65    575.82 o 
  -2  11  30    25040.51    22947.27    821.03 o 
  -1  11  30     7815.02     7317.17    528.88 o 
   0  11  30     5623.32     6597.55    487.39 o 
   1  11  30     7509.09     7837.85    669.74 o 
   2  11  30    25382.06    24680.99    878.54 o 
   3  11  30    10804.47    11997.61    678.65 o 
   4  11  30     2362.84     2373.89    539.87 o 
   5  11  30    10291.24    11091.30    672.87 o 
   6  11  30    21887.39    19302.46    926.84 o 
   7  11  30     5779.96     7558.13    695.53 o 
   8  11  30     7436.29     7815.26    728.40 o 
   9  11  30    11238.14     9558.07    866.15 o 
  10  11  30     7529.24     7641.97   1086.74 o 
  11  11  30     1207.63      415.71    498.55 o 
 -10  12  30     2632.25     2357.87    634.10 o 
  -9  12  30    20908.63    20705.23    969.63 o 
  -8  12  30     7313.14     8341.62    719.60 o 
  -7  12  30     2636.19     3714.18    586.15 o 
  -6  12  30     4809.23     5677.75    627.00 o 
  -5  12  30     1578.05     2654.38    502.60 o 
  -4  12  30    21957.96    21225.59   1017.89 o 
  -3  12  30     3671.04     3129.14    502.21 o 
  -2  12  30     1269.62     1015.08    462.38 o 
  -1  12  30    17008.69    17157.29    788.54 o 
   0  12  30     5280.30     5890.95    539.05 o 
   1  12  30    17127.06    16937.26    732.25 o 
   2  12  30     1135.94     1379.61    402.18 o 
   3  12  30     3950.22     4251.16    499.37 o 
   4  12  30    21879.73    20093.55    872.42 o 
   5  12  30     1659.57     2462.91    510.32 o 
   6  12  30     4918.82     4658.99    651.10 o 
   7  12  30     2581.88     2498.20    622.70 o 
   8  12  30     7290.10     7651.34    772.04 o 
   9  12  30    20728.05    20071.09   1147.10 o 
  10  12  30     2806.47     3140.91    955.96 o 
  -9  13  30    16085.63    13916.01    880.97 o 
  -8  13  30      197.39     1095.93    564.67 o 
  -7  13  30    17510.57    16477.90    917.39 o 
  -6  13  30     5646.10     5106.77    653.20 o 
  -5  13  30     3573.65     4536.43    619.53 o 
  -4  13  30     4098.61     3831.13    604.59 o 
  -3  13  30     3087.80     3215.10    538.52 o 
  -2  13  30     6985.45     6336.38    605.60 o 
  -1  13  30    13711.14    14440.86    781.75 o 
   0  13  30      172.27      922.03    483.41 o 
   1  13  30    14085.39    13428.87    711.55 o 
   2  13  30     7151.74     8794.66    601.67 o 
   3  13  30     2944.65     3037.80    533.29 o 
   4  13  30     3817.07     5274.86    593.03 o 
   5  13  30     3744.49     4423.60    645.11 o 
   6  13  30     5551.02     4750.36    756.55 o 
   7  13  30    17005.06    15997.01    970.36 o 
   8  13  30      206.74     1442.15    915.68 o 
   9  13  30    16267.68    15304.21   1051.97 o 
  -8  14  30    10587.28     9354.62    882.23 o 
  -7  14  30     1006.62      881.22    628.44 o 
  -6  14  30     1693.48     1807.91    652.46 o 
  -5  14  30     7222.83     7554.56    713.33 o 
  -4  14  30      821.75      491.73    551.94 o 
  -3  14  30     7514.59     6535.90    922.27 o 
  -2  14  30     1040.82     1986.62    551.47 o 
  -1  14  30       79.93      424.46    522.23 o 
   0  14  30     5355.67     6792.01    658.55 o 
   1  14  30       65.64     1261.92    477.15 o 
   2  14  30     1199.80     2898.99    521.20 o 
   3  14  30     7714.80     8234.51    689.30 o 
   4  14  30      860.66      108.86    520.96 o 
   5  14  30     7327.84     7028.79    709.45 o 
   6  14  30     1856.54     2149.42    620.94 o 
   7  14  30      980.04     1370.66    589.29 o 
   8  14  30    10591.20    11713.58   1244.19 o 
  -6  15  30      936.42     1749.65    793.96 o 
  -5  15  30     7330.12     6348.11    736.47 o 
  -4  15  30     1137.46     1178.48    577.72 o 
  -3  15  30     8294.03     6954.80    771.04 o 
  -2  15  30     1952.27     1958.81    584.22 o 
  -1  15  30     1203.53     1953.25    633.58 o 
   0  15  30     5282.17     5516.11    671.15 o 
   1  15  30     1290.15     1461.55    633.47 o 
   2  15  30     1949.79     3150.70    551.92 o 
   3  15  30     8510.61     7735.94    659.23 o 
   4  15  30     1007.97     2085.70    553.72 o 
   5  15  30     7062.84     6771.62    779.39 o 
   6  15  30      894.43      869.04    682.79 o 
  -2  16  30    11121.64    13565.50   1018.19 o 
  -1  16  30      393.28      919.58    624.45 o 
   0  16  30        1.03     -231.80    576.92 o 
   1  16  30      340.67      818.30    618.27 o 
   2  16  30    11239.65    12381.78    795.28 o 
   0   1  31     8298.62    10065.19    300.81 o 
   1   1  31     3697.50     5250.39    243.23 o 
  -1   2  31    15190.07    15890.08    374.36 o 
   0   2  31    16046.42    20149.97    560.50 o 
   1   2  31    16111.30    16994.71    378.98 o 
   2   2  31    69400.79    67887.16    897.01 o 
  -2   3  31     5285.68     6132.67    270.30 o 
  -1   3  31    33388.20    33375.48    543.42 o 
   0   3  31     8266.84     9481.71    298.04 o 
   1   3  31    32449.32    31804.93    535.24 o 
   2   3  31     5802.07     6362.25    322.40 o 
   3   3  31    61743.64    57129.72    797.95 o 
  -3   4  31    17165.16    18775.47    489.30 o 
  -2   4  31    28756.82    28484.69    510.96 o 
  -1   4  31    14977.03    15311.40    406.26 o 
   0   4  31    43114.42    37357.37    633.00 o 
   1   4  31    14860.00    15368.97    448.98 o 
   2   4  31    29288.89    29483.41    599.85 o 
   3   4  31    16486.72    17403.51    458.56 o 
   4   4  31     6246.09     6714.97    344.75 o 
  -4   5  31     1266.19     2047.14    297.63 o 
  -3   5  31    46038.00    42490.39    835.22 o 
  -2   5  31    25467.01    23178.29    543.80 o 
  -1   5  31     4979.05     6053.29    326.68 o 
   0   5  31     9433.36     9965.52    401.35 o 
   1   5  31     5467.03     6909.36    320.90 o 
   2   5  31    25550.93    24505.61    531.18 o 
   3   5  31    48003.91    45684.24    798.17 o 
   4   5  31     1016.99     1488.09    269.48 o 
   5   5  31    18249.61    17224.24    565.00 o 
  -5   6  31    12509.54    12448.86    511.19 o 
  -4   6  31     2861.11     2839.42    326.83 o 
  -3   6  31    10238.67    10147.97    422.41 o 
  -2   6  31    22292.44    21817.55    548.64 o 
  -1   6  31    11732.43    11371.28    425.43 o 
   0   6  31       74.34      705.99    236.95 o 
   1   6  31    12771.05    13474.85    453.45 o 
   2   6  31    21463.22    21905.72    562.28 o 
   3   6  31    10203.26    11016.70    464.21 o 
   4   6  31     3399.00     3052.14    332.00 o 
   5   6  31    10914.62    11673.09    703.13 o 
   6   6  31      310.93      819.59    299.65 o 
  -6   7  31    30335.36    29023.58    764.61 o 
  -5   7  31    20669.80    21423.56    754.46 o 
  -4   7  31    20429.57    20335.71    589.32 o 
  -3   7  31    25330.45    24766.65    579.13 o 
  -2   7  31     7143.53     7430.17    358.96 o 
  -1   7  31    14941.29    15808.59    496.53 o 
   0   7  31     6899.19     6776.73    372.50 o 
   1   7  31    14964.23    15623.65    504.94 o 
   2   7  31     6372.71     6723.61    434.36 o 
   3   7  31    25779.19    24334.53    717.52 o 
   4   7  31    20832.96    21078.94    687.74 o 
   5   7  31    21220.69    22194.76    662.74 o 
   6   7  31    30218.17    29209.68    760.32 o 
   7   7  31     6910.68     7939.41    494.13 o 
  -7   8  31    21336.40    21780.77    779.61 o 
  -6   8  31     9845.34    10965.18    586.63 o 
  -5   8  31      587.06      548.05    341.37 o 
  -4   8  31    26115.83    26520.61    714.76 o 
  -3   8  31    11447.89    12523.34    464.38 o 
  -2   8  31     7711.60     8723.10    404.01 o 
  -1   8  31    37287.96    34098.88    676.72 o 
   0   8  31    21870.37    20389.95    578.22 o 
   1   8  31    37314.84    33662.08    817.96 o 
   2   8  31     7763.19     8010.71    473.19 o 
   3   8  31    12081.76    14026.30    592.56 o 
   4   8  31    25897.39    25780.77    780.16 o 
   5   8  31      450.31      471.35    333.36 o 
   6   8  31     9049.99     9977.49    561.22 o 
   7   8  31    21975.98    21264.12    829.46 o 
   8   8  31      160.88     1493.96    387.08 o 
  -8   9  31     4849.30     4974.69    529.38 o 
  -7   9  31     2490.75     2222.97    463.24 o 
  -6   9  31    15588.31    14461.74    676.43 o 
  -5   9  31    21496.96    20970.68    695.97 o 
  -4   9  31     3986.91     4765.52    419.85 o 
  -3   9  31     6503.33     6964.86    421.89 o 
  -2   9  31    47181.98    42681.47    854.68 o 
  -1   9  31     3128.77     3630.31    339.40 o 
   0   9  31    42460.62    39732.41    911.10 o 
   1   9  31     3277.12     3615.65    407.89 o 
   2   9  31    46379.37    42819.41    965.97 o 
   3   9  31     6388.75     7132.97    483.64 o 
   4   9  31     3622.03     5033.07    451.11 o 
   5   9  31    21052.44    21072.74    745.52 o 
   6   9  31    16261.78    16924.73    701.30 o 
   7   9  31     2288.44     2324.49    444.92 o 
   8   9  31     4964.42     5069.83    555.49 o 
   9   9  31      610.52     1217.05    462.13 o 
  -9  10  31     1941.54     2800.89    633.00 o 
  -8  10  31     5999.57     6292.21    603.93 o 
  -7  10  31     4428.93     3960.77    543.34 o 
  -6  10  31     9275.25    10281.42    625.03 o 
  -5  10  31      150.10      194.38    355.49 o 
  -4  10  31    12015.64    12287.49    582.11 o 
  -3  10  31     7171.00     6915.92    454.51 o 
  -2  10  31     9937.74    10558.33    542.17 o 
  -1  10  31    14679.78    14699.59    703.42 o 
   0  10  31    38311.86    35628.00    848.08 o 
   1  10  31    15467.12    15514.34    999.13 o 
   2  10  31    10390.17    10309.33    625.21 o 
   3  10  31     7225.81     8260.53    631.05 o 
   4  10  31    12305.25    12129.48    672.25 o 
   5  10  31      166.70       95.18    331.41 o 
   6  10  31     9762.36    11222.38    628.17 o 
   7  10  31     4167.93     3847.07    509.86 o 
   8  10  31     6086.65     6441.22    597.63 o 
   9  10  31     1972.87     3973.86    961.71 o 
  10  10  31    24595.28    20311.50   1021.79 o 
 -10  11  31     1484.36     2313.55    572.46 o 
  -9  11  31     1534.58     2479.99    865.86 o 
  -8  11  31    12342.72    13508.46    797.77 o 
  -7  11  31     2976.54     3069.83    538.17 o 
  -6  11  31     7122.43     7425.25    630.90 o 
  -5  11  31    33615.33    31814.86    954.50 o 
  -4  11  31     3798.51     4712.40    486.73 o 
  -3  11  31     4054.91     4784.11    464.00 o 
  -2  11  31     4335.89     5146.00    494.73 o 
  -1  11  31    23497.53    22250.28    791.62 o 
   0  11  31     1633.78     1855.31    399.03 o 
   1  11  31    23834.75    22337.80    739.60 o 
   2  11  31     4078.29     4208.31    605.78 o 
   3  11  31     4339.99     5254.47    533.89 o 
   4  11  31     3389.94     3488.81    508.08 o 
   5  11  31    33992.61    31614.72   1028.16 o 
   6  11  31     6908.24     7522.40    685.14 o 
   7  11  31     2807.72     2562.56    578.65 o 
   8  11  31    11833.15    10450.20    805.80 o 
   9  11  31     1413.91     2320.15    911.05 o 
  10  11  31     1512.17      736.31    843.83 o 
  11  11  31     5084.86     3616.48    767.48 o 
 -10  12  31     8583.55     8976.91    814.23 o 
  -9  12  31     6201.50     8087.85    785.94 o 
  -8  12  31     2451.04     3026.50    765.78 o 
  -7  12  31    22735.08    21003.83    965.28 o 
  -6  12  31     7342.17     7438.06    676.89 o 
  -5  12  31     9111.34     9317.16    657.15 o 
  -4  12  31    14737.75    13911.25    725.73 o 
  -3  12  31     2153.63     3377.67    572.54 o 
  -2  12  31      834.11     1434.25    460.64 o 
  -1  12  31     1863.67     3280.77    521.89 o 
   0  12  31    29018.21    29774.58    918.18 o 
   1  12  31     1762.04     2259.89    445.53 o 
   2  12  31      927.78     1287.08    429.76 o 
   3  12  31     2032.47     3055.54    469.16 o 
   4  12  31    14522.32    14762.14    781.39 o 
   5  12  31     9164.57     8086.50    651.76 o 
   6  12  31     7278.88     7825.58    803.11 o 
   7  12  31    23012.52    23411.28   1066.41 o 
   8  12  31     2314.59     2781.43    640.67 o 
   9  12  31     6086.29     6434.65    829.07 o 
  10  12  31     8985.50     9225.92    988.61 o 
  -9  13  31     2371.25     2694.55    681.25 o 
  -8  13  31     1925.43     2733.17    638.86 o 
  -7  13  31      164.02      841.38    533.57 o 
  -6  13  31     1591.51     2249.97    583.42 o 
  -5  13  31    15969.77    15010.06    856.86 o 
  -4  13  31     7472.26     7218.82    671.70 o 
  -3  13  31    11643.37    11529.73    882.48 o 
  -2  13  31     8038.35     7946.68    652.36 o 
  -1  13  31     8029.88     7179.28    634.94 o 
   0  13  31     2343.63     2168.97    530.34 o 
   1  13  31     8188.06     9191.21    643.39 o 
   2  13  31     7769.64     7122.55    588.14 o 
   3  13  31    11640.64    10866.57    727.45 o 
   4  13  31     7532.44     6307.60    625.66 o 
   5  13  31    15453.17    16036.52    909.00 o 
   6  13  31     1803.51     2472.77    834.52 o 
   7  13  31      159.50     2581.39    622.86 o 
   8  13  31     1935.41     2550.27    711.13 o 
   9  13  31     2603.67     3067.91    840.65 o 
  -7  14  31     6476.17     6195.56    790.37 o 
  -6  14  31     2705.33     1802.60    672.06 o 
  -5  14  31     1964.89     1726.43    635.44 o 
  -4  14  31     2651.79     2410.00    684.86 o 
  -3  14  31    12462.80    11860.04    850.55 o 
  -2  14  31      591.99      993.74    517.45 o 
  -1  14  31    26229.61    22875.24   1001.83 o 
   0  14  31     5534.98     6529.25    660.87 o 
   1  14  31    26733.27    25343.96    935.89 o 
   2  14  31      697.55      832.04    491.81 o 
   3  14  31    12650.10    12038.82    839.47 o 
   4  14  31     2659.68     3833.65    576.34 o 
   5  14  31     1925.16     4173.17    627.63 o 
   6  14  31     2699.52     2992.24    627.27 o 
   7  14  31     6281.88     6815.84   1002.80 o 
  -5  15  31     2880.83     2216.98    684.40 o 
  -4  15  31    10033.84     9539.96    792.26 o 
  -3  15  31     2882.72     2624.87    662.53 o 
  -2  15  31     9351.86     9662.21    771.44 o 
  -1  15  31     1563.15     2202.95    610.21 o 
   0  15  31     8667.96     7019.05    715.16 o 
   1  15  31     1687.38     1817.89    581.67 o 
   2  15  31     9287.58     7131.69    648.33 o 
   3  15  31     2904.31     3415.04    653.13 o 
   4  15  31    10104.71     9926.31    806.63 o 
   5  15  31     2920.86     1531.17    820.11 o 
   0  16  31      263.12     1067.51    666.33 o 
   0   0  32   125462.16   118220.67   2811.88 o 
   0   1  32    20721.71    21916.65    459.91 o 
   1   1  32    49223.80    45937.62    674.76 o 
  -1   2  32    32186.42    31931.84    534.34 o 
   0   2  32    24402.63    25093.45    462.89 o 
   1   2  32    31889.38    31871.50    568.95 o 
   2   2  32     3370.32     4738.81    245.63 o 
  -2   3  32     6027.81     8168.06    296.52 o 
  -1   3  32    20283.56    20828.55    434.14 o 
   0   3  32    15161.21    14474.49    488.35 o 
   1   3  32    20369.09    21100.52    431.41 o 
   2   3  32     6544.48     8526.91    296.39 o 
   3   3  32    15654.55    15920.39    403.95 o 
  -3   4  32    57134.14    53294.84    882.54 o 
  -2   4  32    63855.39    58466.91    874.06 o 
  -1   4  32    11949.19    11636.37    371.04 o 
   0   4  32     6939.27     7758.73    316.38 o 
   1   4  32    11125.31    11062.17    402.76 o 
   2   4  32    62386.34    59684.04    949.44 o 
   3   4  32    57140.86    55244.42    852.82 o 
   4   4  32    15191.88    14990.27    471.97 o 
  -4   5  32    35953.46    35900.29    768.11 o 
  -3   5  32    27998.25    27108.97    653.12 o 
  -2   5  32     7136.12     7702.18    355.85 o 
  -1   5  32     9018.91     8697.43    373.84 o 
   0   5  32    19731.72    19341.21    512.76 o 
   1   5  32     8779.43     8959.36    454.36 o 
   2   5  32     7359.39     8187.93    352.21 o 
   3   5  32    28654.77    27496.26    607.32 o 
   4   5  32    36164.45    34945.00    707.47 o 
   5   5  32     8259.07     7151.43    419.73 o 
  -5   6  32    10685.75    10926.87    497.94 o 
  -4   6  32    10921.39    11068.03    489.26 o 
  -3   6  32     7127.29     7381.12    383.74 o 
  -2   6  32    26789.84    24547.13    575.58 o 
  -1   6  32    16569.38    16582.85    495.47 o 
   0   6  32      876.72      962.14    247.33 o 
   1   6  32    16455.90    16448.65    501.95 o 
   2   6  32    26038.16    23804.16    591.19 o 
   3   6  32     7483.52     7655.67    420.77 o 
   4   6  32    11860.93    12047.12    499.44 o 
   5   6  32     9961.78     9704.67    486.30 o 
   6   6  32     2907.27     2858.83    366.46 o 
  -6   7  32    30716.38    29691.44    763.69 o 
  -5   7  32     8102.11     8165.80    464.85 o 
  -4   7  32    13381.74    14166.77    506.68 o 
  -3   7  32    20087.19    19482.26    569.16 o 
  -2   7  32    25488.22    25993.67    627.62 o 
  -1   7  32     3073.55     3867.64    316.11 o 
   0   7  32      639.90      729.54    265.50 o 
   1   7  32     3135.55     3559.06    332.60 o 
   2   7  32    25941.71    25607.15    673.45 o 
   3   7  32    20995.49    20483.76    669.04 o 
   4   7  32    12617.55    12643.86    574.36 o 
   5   7  32     8204.65     8463.46    508.61 o 
   6   7  32    30380.79    29802.77    770.93 o 
   7   7  32    32600.45    32142.47    870.70 o 
  -7   8  32    11487.84    12833.38    638.38 o 
  -6   8  32     4304.22     5507.79    477.40 o 
  -5   8  32    10544.37    11978.50    593.62 o 
  -4   8  32     8321.38     8160.25    462.86 o 
  -3   8  32     8007.33     7030.65    394.07 o 
  -2   8  32     4306.04     4666.05    346.67 o 
  -1   8  32     7215.79     7656.71    405.93 o 
   0   8  32    11345.10    11721.70    468.59 o 
   1   8  32     7325.85     7141.22    457.32 o 
   2   8  32     4203.26     4775.81    409.63 o 
   3   8  32     8551.88     7906.06    493.67 o 
   4   8  32     7817.98     8340.65    552.82 o 
   5   8  32    11007.32    11399.89    647.65 o 
   6   8  32     4560.48     5864.75    481.52 o 
   7   8  32    11389.88    11009.35    667.70 o 
   8   8  32    37479.77    35970.46   1044.53 o 
  -8   9  32    18061.91    17194.93    753.20 o 
  -7   9  32     4540.65     5370.16    511.83 o 
  -6   9  32     3497.00     4086.55    498.60 o 
  -5   9  32     1970.24     2568.82    445.56 o 
  -4   9  32     3733.97     4005.92    414.23 o 
  -3   9  32    23648.23    22882.23    660.41 o 
  -2   9  32    25688.77    25370.15    688.02 o 
  -1   9  32      812.77     1299.28    303.62 o 
   0   9  32     4753.67     6261.51    498.93 o 
   1   9  32      847.37     1105.02    329.42 o 
   2   9  32    26312.69    26617.39    902.72 o 
   3   9  32    23494.13    23791.24    765.37 o 
   4   9  32     3875.92     4640.94    667.80 o 
   5   9  32     1971.75     2241.34    402.54 o 
   6   9  32     3513.88     4357.17    462.31 o 
   7   9  32     4327.97     4855.65    537.68 o 
   8   9  32    17954.66    17955.38    833.16 o 
   9   9  32       16.77      285.17    461.93 o 
  -9  10  32    22552.71    18582.55    977.58 o 
  -8  10  32     1072.11     1519.53    485.00 o 
  -7  10  32    10472.09     9805.17    670.06 o 
  -6  10  32     9528.35    10085.92    662.61 o 
  -5  10  32      837.37     1695.56    409.24 o 
  -4  10  32     9632.95    10103.35    552.10 o 
  -3  10  32     1128.71     1358.39    341.30 o 
  -2  10  32    12669.76    12436.58    546.65 o 
  -1  10  32    17208.51    16388.97    676.15 o 
   0  10  32     2699.44     3083.30    397.55 o 
   1  10  32    17290.22    15127.75    711.84 o 
   2  10  32    13396.42    13816.11    689.33 o 
   3  10  32     1188.58     1360.96    417.74 o 
   4  10  32     9432.26     9844.03    636.26 o 
   5  10  32      980.28     1251.70    436.79 o 
   6  10  32     9182.20     8802.80    614.64 o 
   7  10  32    10228.65    10236.03    678.43 o 
   8  10  32     1157.06     1614.09    490.79 o 
   9  10  32    22688.70    20802.46    994.31 o 
  10  10  32     2642.53     3831.59    637.65 o 
 -10  11  32     5377.70     7212.77    869.49 o 
  -9  11  32    14837.80    13631.25    992.01 o 
  -8  11  32     9768.88     9132.29    704.81 o 
  -7  11  32     5965.38     6986.12    631.82 o 
  -6  11  32     7104.80     7003.70    635.78 o 
  -5  11  32     5966.70     6870.41    605.78 o 
  -4  11  32    33181.22    31103.59    931.00 o 
  -3  11  32      934.16      948.42    411.59 o 
  -2  11  32      156.87      417.85    354.39 o 
  -1  11  32    12664.52    12036.35    644.30 o 
   0  11  32     8139.26     8820.63    535.13 o 
   1  11  32    12921.00    13254.38    702.04 o 
   2  11  32      114.31      438.63    410.19 o 
   3  11  32     1031.59     2949.04    940.23 o 
   4  11  32    32724.50    30151.93   1014.10 o 
   5  11  32     5861.08     6287.52    593.50 o 
   6  11  32     7166.90     7744.72    701.30 o 
   7  11  32     5946.83     5380.74    668.75 o 
   8  11  32     9620.10     9560.83    801.24 o 
   9  11  32    14503.30    13973.14    990.70 o 
  10  11  32     5413.76     5877.90    842.31 o 
  11  11  32       36.84      822.75    699.83 o 
 -10  12  32     3502.80     2916.96    697.91 o 
  -9  12  32     8991.52     8864.22    798.66 o 
  -8  12  32     1977.89     2400.14    596.50 o 
  -7  12  32     3072.16     3977.24    607.13 o 
  -6  12  32     7999.95     8853.50    713.74 o 
  -5  12  32    16293.98    17989.34    877.95 o 
  -4  12  32     1683.02     2150.33    466.78 o 
  -3  12  32    23314.93    24330.04    916.25 o 
  -2  12  32     8146.57     8332.04    635.39 o 
  -1  12  32      508.25      658.74    473.33 o 
   0  12  32     1069.92     2248.10    484.43 o 
   1  12  32      523.41      940.13    428.51 o 
   2  12  32     8217.55     8787.11    601.35 o 
   3  12  32    22979.07    20898.76    838.38 o 
   4  12  32     1600.90     1722.52    508.82 o 
   5  12  32    16432.89    17279.61    856.39 o 
   6  12  32     7779.20     8655.53    763.07 o 
   7  12  32     2863.37     3975.72    661.03 o 
   8  12  32     1928.58     1910.08    626.67 o 
   9  12  32     8817.85     9299.79    947.73 o 
  10  12  32     3524.47     4491.77    930.00 o 
  -9  13  32     1592.19     2079.40    745.13 o 
  -8  13  32    13301.71    11579.68    845.00 o 
  -7  13  32     2925.60     3262.36    625.89 o 
  -6  13  32     2470.97     2077.19    700.14 o 
  -5  13  32    13999.73    14403.97    930.17 o 
  -4  13  32     8424.61     9375.55    723.16 o 
  -3  13  32     6368.43     6747.04    639.39 o
[truncated: 155,252 more chars]
